# Supplementary material for: A network-based approach reveals the dysregulated transcriptional regulation in non-alcoholic fatty liver disease
Source: iScience. 2021 Oct 5;24(11):103222. doi: 10.1016/j.isci.2021.103222 (PMC8529555; doi:10.1016/j.isci.2021.103222)
Supplement: Data S1. Genes in each module of each cohort, related to Figures 1B and S3B [file mmc2.xlsx]

## Sheet: GTEx
Gene	Module
AACS	2
A4GALT	2
AADAT	3
A1CF	3
AAGAB	2
AAK1	2
AAMDC	3
A1BG	3
AAR2	1
AAMP	1
AARS1	1
AARSD1	2
AASDHPPT	1
AASDH	1
AATF	2
ABAT	3
AADAC	3
ABCA1	2
ABCA2	3
AAAS	0
ABCA6	3
AASS	3
ABCA8	3
ABCA9	3
ABCA10	3
ABCB1	1
ABCB10	3
ABCB11	3
ABCB7	1
ABCB8	1
ABCC1	4
ABCC10	0
ABCC2	3
ABCC5	0
ABCA7	0
ABCC6	3
ABCD1	1
ABCD4	0
ABCE1	2
ABCF1	1
ABCF2	2
ABCF3	2
ABCG2	3
ABCG5	3
ABCG8	3
ABHD1	3
ABHD10	3
ABHD12	1
ABHD13	2
ABHD14A	3
ABHD14B	3
ABHD15	3
ABHD17B	0
ABHD17C	2
ABHD3	1
ABHD4	2
ABHD5	2
ABHD6	1
ABHD2	1
ABI1	0
ABI3	4
ABITRAM	2
ABL1	2
ABL2	0
ABLIM1	2
ABLIM3	2
ABR	4
ABRAXAS2	1
AARS2	1
ABT1	2
AC005833.1	1
AC008764.4	1
AC009779.3	3
AC010132.3	1
AC026464.4	2
AC104452.1	3
ACAA1	3
ACAA2	3
ACACB	3
ABHD14A-ACY1	3
ACAD10	3
ACAD11	3
ACAD8	0
ACAD9	1
ACADL	3
ACADM	3
ABCD3	3
ACADS	3
ACADSB	3
ACAP2	1
ABI2	1
ACAP3	0
ACBD3	2
ACBD4	3
ACBD5	3
ACBD6	0
ACD	0
ABHD11	0
ABTB1	0
ACE	4
ACER3	2
ACIN1	0
ACKR2	1
ACLY	2
ACO1	1
ACMSD	1
ACO2	1
ACOT12	3
ACOT13	3
ACOT2	3
ACOT1	3
ACOT4	1
ACOT7	3
ACOT8	1
ACOT9	2
ACOX1	3
ACOX2	3
ACP1	1
ACP2	1
ACP5	4
ACP6	3
ACRBP	0
ACSF2	3
ACSL1	3
ACSL3	2
ACSL5	1
ACSM2A	3
ACSM2B	3
ACSM3	3
ACSM5	3
ACSS1	2
ACSS2	3
ACSS3	1
ACTB	2
ACTG1	2
ACTL6A	0
ACTN1	2
ACTN4	1
ACTR1A	2
ACTR1B	2
ACTR2	1
ACTR3	1
ACTR3B	2
ACTR3C	1
A2M	1
ACTR6	1
ACTRT3	2
ACVR1	0
ACVR1B	2
ACVR2A	0
ACVRL1	4
ACY1	3
ACY3	3
ACYP2	1
ADA	4
ADA2	4
ADAL	3
ADAM10	1
ADAM15	0
ADAM17	4
ADAM19	2
ADAM9	2
ADAMTS10	0
ADAMTS13	3
ABI3BP	4
ADAMTS2	4
ABLIM2	4
ADAMTS4	2
ADAMTS1	4
ADAMTS9	2
ADAMTSL3	1
ADAMTSL5	0
ADAP2	4
ADAR	1
ADAT1	1
ADAT3	2
ADCK1	0
ADCK2	1
ADCK5	3
ADCY1	3
ADCY10	3
ADCY3	4
ADCY6	0
ADCY7	4
ADCY9	1
ADD1	0
ADGRA2	4
ADAMTSL2	4
ADD3	4
ADGRA3	3
ADGRE5	4
ACTA2	4
ADGRF5	4
ABCG1	4
ADGRG1	4
ADGRG3	2
ADGRG6	3
ADGRL2	1
ADGRL4	4
ADGRV1	3
ADH1A	3
ADH1B	3
ADH1C	3
ADH4	3
ADH5	3
ADH6	3
ADHFE1	3
ADI1	3
ADIPOR1	1
ADK	1
ACAT1	1
ADM	2
ADM2	2
ADNP	0
ADNP2	0
ADO	2
ADORA2A	3
ADPGK	0
ADPRS	2
ADRA1A	3
ADRM1	2
ADSL	1
ADSS2	2
AEBP1	4
ADAM33	4
AEBP2	0
AEN	2
AFAP1L1	4
AFDN	0
ABHD18	0
AFF1	3
AFG3L2	1
AFM	3
AFP	3
AGA	1
AGAP1	2
AGAP3	0
AGAP4	0
AGAP5	0
AC005726.1	0
AGAP6	0
AGBL2	3
AGBL5	3
AGER	0
AGFG1	2
AGGF1	1
AGK	0
ACTR5	0
AGL	3
ABCC9	3
AGMAT	3
AGMO	3
AGO1	1
AGO2	2
AGO3	0
AGO4	0
AGPAT1	1
AGPAT3	3
AGPS	1
AGRN	0
AGT	1
AGTPBP1	2
AGTRAP	2
AGXT	3
AGXT2	3
AHCTF1	2
AHCY	3
AHCYL1	1
AHCYL2	0
AHI1	0
AHNAK	3
AHNAK2	2
AHR	3
AHSA1	2
AHSG	3
AIDA	1
AGBL3	0
AIF1	4
AIFM1	1
AIFM2	1
ABCB6	1
AIG1	3
AIMP1	1
AIMP2	1
AIP	0
ABHD16A	0
AJM1	0
AK1	2
AK2	1
AK3	3
AK4	3
AK6	1
AKAP1	3
AKAP10	0
AKAP11	0
AKAP12	2
AKAP13	2
AKAP17A	0
AKAP8	0
AKAP8L	0
AKAP9	3
AKIP1	1
AKIRIN1	2
AKIRIN2	2
AKR1A1	3
AKR1B1	4
AKR1C1	1
AKR1C2	1
AKR1C3	1
AKR1C4	3
AKR1C8P	3
AKR1D1	3
AKR7A2	3
AKR7A3	3
AKT1	2
AKT1S1	2
AKT2	1
AKT3	4
AKTIP	1
AL121845.2	3
AL121845.3	3
AL163636.1	1
AL512785.2	1
ALAD	3
ALB	3
ALCAM	1
ALDH16A1	2
ALDH18A1	2
ALDH1A1	3
ALDH1B1	3
ALDH1L1	3
ALDH2	3
ALDH3A2	3
ALDH3B1	4
ALDH4A1	3
ALDH5A1	3
ALDH6A1	3
ALDH7A1	3
ALDH8A1	3
ALDH9A1	3
ALDOA	2
ALDOB	3
ALDOC	3
ACAT2	3
ALG1	1
ALG11	1
ALG12	1
ALG13	0
ALG14	1
ALG2	2
ALG3	1
AC024592.3	1
ALG5	1
ALG6	0
ALG8	1
ALG9	1
ALKBH1	0
ALKBH3	2
ALKBH4	3
ALKBH5	2
AFTPH	0
ALKBH6	3
ALKBH7	3
ALKBH8	1
ALOX5	2
ALOX5AP	4
ALPK1	2
ALPK3	2
ADAMTS17	2
ALPL	2
ALS2	0
ALS2CL	0
ALYREF	2
AMACR	3
AMBP	3
AMBRA1	1
AMD1	2
AMDHD1	3
AMDHD2	3
AMER1	3
AMFR	1
AMIGO1	1
AMIGO2	4
AMMECR1	1
AMN1	1
AMT	3
AMY2B	3
AMZ2	3
ANAPC1	0
ANAPC10	1
ANAPC11	1
ANAPC13	1
ANAPC16	1
ANAPC2	0
ANAPC4	0
ACTR10	0
ANAPC5	1
ANAPC7	0
ANG	3
ANGEL1	3
ANGEL2	0
ANGPTL1	3
ANGPTL2	4
ANGPTL3	3
ANGPTL4	2
ANGPTL6	4
ANK3	4
ADCY5	4
ANKEF1	1
ANKFY1	1
ANKHD1	0
ANKHD1-EIF4EBP3	0
ANKIB1	0
ANKLE2	2
ANKMY1	0
ANKMY2	3
ANKRA2	0
ANKRD11	2
ANKRD12	0
ANKRD13A	0
ANKRD13C	0
ANKRD13D	0
ANKRD17	1
ANKRD23	0
ANKRD24	0
ANKRD27	0
ANKRD28	0
ANKRD35	3
ANKRD37	4
ANKRD39	1
ANKRD40	0
ANKRD42	2
ANKRD46	3
ANKRD49	0
AK9	0
ANKRD50	0
ANKRD52	1
ANKRD54	0
ANKRD6	0
ANKS1A	4
ANKS3	0
ACYP1	0
ANKRD10	0
ANKS4B	3
ANKZF1	0
ANO1	3
ANO10	1
ANO6	1
ANO8	0
ANO9	4
ACAP1	4
ANP32A	1
ANP32B	1
ANP32E	1
ANPEP	1
ANTXR1	4
ANTXR2	1
ANXA1	4
ANXA10	3
ANXA11	2
ANXA2	2
ANXA4	1
ANXA5	2
ACKR3	2
ANXA6	1
ANXA7	1
ANXA9	3
AOAH	4
AOC2	0
AOC3	4
AOX1	1
AP003108.2	1
AP1AR	0
AP1B1	1
AP1G1	2
AP1G2	0
AP1M1	1
AP1S1	1
ANAPC15	1
AP1S2	4
AP2A1	1
AP2A2	0
AP2B1	1
AP2M1	1
AP2S1	1
AP3B1	1
AP3D1	2
AC068631.2	2
AP3M1	1
AP3M2	0
AP3S1	1
AP3S2	1
AP4B1	0
AP4E1	0
AP4M1	0
AP5B1	2
AP5M1	1
AP5S1	1
AP5Z1	0
APAF1	0
APBA1	3
APBA3	0
APBB1IP	2
APBB2	3
APBB3	0
APC	1
APCS	1
APEH	1
APEX1	1
APEX2	2
APH1A	3
APH1B	4
API5	1
APIP	1
APLNR	4
APLP2	1
APMAP	2
APOA1	3
APOA2	3
APOA4	2
APOA5	3
ADGRG7	3
APOB	1
APOBEC3A	4
APOBEC3C	4
APOBEC3F	4
APOBEC3G	4
APOBR	4
APOC1	3
APOC2	3
APOC3	3
APOC4	3
APOC4-APOC2	3
APOE	3
APOF	1
APOH	3
APOL3	3
APOLD1	4
APOM	3
APOO	1
APOOL	1
APP	1
APPBP2	1
APPL1	1
APPL2	2
APRT	1
APTX	2
AQP1	4
ADCY4	4
ALKAL2	4
AQP11	3
AQP3	2
AQP9	3
AQR	2
AR	3
ARAF	0
ARAP1	0
ARAP3	4
ARCN1	2
AREG	4
AREL1	1
ARF1	2
ARF3	1
ARF4	2
ARF5	3
ARF6	2
ARFGAP1	0
ARFGAP2	0
ARFGAP3	2
AKAP7	2
ARFGEF1	0
ARFGEF2	1
ARFIP1	0
ARFIP2	2
ARG1	1
ABRACL	4
ARG2	2
ARGLU1	2
ARHGAP1	0
ARHGAP12	0
ARHGAP15	4
ARHGAP17	0
ARHGAP18	1
ARHGAP19	0
ARHGAP21	0
ARHGAP23	4
ARHGAP25	4
ARHGAP26	0
ARHGAP27	4
ARHGAP29	0
ARHGAP30	4
ARHGAP32	3
ARHGAP35	3
ARHGAP4	4
ARHGAP42	0
ARHGAP5	0
ARHGAP9	4
ARHGDIA	2
ARHGDIB	4
ARHGEF1	0
ARHGEF11	0
ARHGEF12	2
ARHGEF15	4
ARHGEF16	2
ARHGEF17	4
ARHGEF18	1
ANKS6	0
ARHGEF2	4
ARHGEF25	4
ARHGEF10	4
ARHGEF26	3
ARHGEF28	3
ARHGEF3	4
ARHGEF35	2
ARHGEF40	3
ARHGEF5	2
ARHGEF6	4
ARHGEF7	0
ARID1A	0
ARID1B	0
ARID2	0
ARID3C	3
ARID4A	3
ARID4B	0
ARID5B	2
ARIH1	2
ARIH2	2
ARL1	2
ARL13B	2
ARL14EP	1
ARL15	1
ARL16	3
ARL2	4
ARL2BP	1
AJUBA	1
ARL3	1
ARL4A	2
ARL4C	4
ARL5A	1
ARL5B	2
ARL6IP1	3
ARL6IP4	3
ARL6IP5	1
ARL6IP6	0
ARL8A	2
ARL8B	2
ARMC1	1
ARMC10	1
ARMC5	3
ARMC6	3
ARMC7	2
ARMC8	2
ARMCX1	4
ARMCX2	4
ARMCX3	2
ARMCX4	3
ARMCX5	2
ARMCX6	4
ARMH1	3
ARMH3	0
ARMT1	1
ARNT	0
ARNTL2	2
ARPC1A	1
ARPC1B	2
ARPC2	2
ARPC3	2
ARPC4	2
ARPC5	1
ARPC5L	2
ARPIN	1
ARPIN-AP3S2	1
ARPP19	2
ARRB2	4
ARRDC1	3
ARRDC2	2
ARSA	3
ARSD	3
ARSK	4
ARSL	3
ART4	3
ARV1	1
ARVCF	0
ARHGAP33	0
AS3MT	3
ASAH1	2
ASAH2B	1
ASAP1	4
ASB1	2
ASB13	3
ASB3	0
ASB6	2
ASB7	1
ASB8	1
ASB9	3
ASCC1	1
ASCC2	0
ABCC3	0
ASCC3	2
ASF1A	1
ASGR1	0
ACADVL	0
ASGR2	1
ASH1L	0
ASH2L	1
ASIC3	0
ASL	4
ASMTL	3
ASNSD1	1
ASPA	3
ASPDH	3
ASPH	1
ASPN	4
ASPSCR1	3
ASRGL1	2
ASS1	3
ASTE1	3
ASTN2	3
ASXL1	0
ASXL2	1
ATAD1	2
ATAD2	1
ATAD2B	0
ATAD3A	2
ATAD3B	2
ATAT1	0
ATE1	1
ATF1	1
ATF2	0
ATF3	4
ATF4	2
ATF6	2
ATF6B	1
AGFG2	1
ATF7	0
ANKAR	0
ATF7-NPFF	0
ATF7IP	3
ATF7IP2	3
ATG10	1
ATG101	2
ATG12	2
ATG13	2
ATG14	0
ATG16L1	2
ATG16L2	0
ATG2A	2
ATG2B	2
ATG3	1
ATG4A	2
ATG4B	0
ATG4C	1
ATG4D	0
ATG5	1
ATG7	1
ATG9A	1
ATIC	2
ATL2	0
ATL3	2
ATM	0
ATMIN	1
ATN1	0
ATOH7	3
ATOX1	3
ATP10D	1
ATP11A	2
ATP11B	2
ATP11C	3
ATP13A1	0
ATP13A2	2
ATP13A3	0
ATP1A1	2
ATP1B1	0
ATP1B2	4
ATP1B3	2
ATP23	3
ATP2A2	2
ATP2A3	4
ATP2B1	2
ATP2B4	2
ATP2C1	1
ATP5F1A	1
ATP5F1B	1
ATP5F1C	1
ATP5F1D	3
ANTKMT	0
ATP5F1E	1
ATP5IF1	3
ATP5MC1	1
ATP5MC2	1
ATP5MC3	1
ATP5MD	1
ATP5ME	1
ATP5MF	1
ATP5MF-PTCD1	1
ATP5MG	1
ATP5MPL	1
ATP5PB	1
ATP5PD	1
ATP5PF	1
ATP5PO	1
ATP6AP1	1
ATP6AP1L	3
ATP6AP2	1
ATP6V0A1	2
ATP6V0A2	2
ATP6V0B	2
ATP6V0C	2
ATP6V0D1	1
ATP6V0E1	1
ATP6V0E2	3
ATP6V1A	1
ATP6V1B2	1
ATP6V1C1	2
ATP6V1C2	0
ATP6V1D	1
ATP6V1E1	2
ATP6V1E2	2
ATP6V1F	2
ATP6V1G1	2
ATP6V1H	4
ATP7B	3
AFMID	3
ATP8B1	1
ATP8B2	4
ATP8B4	4
ATP9A	2
ATPAF1	1
ATPAF2	1
ACSF3	0
ATPSCKMT	1
ATR	2
ATRAID	1
ATRIP	2
ATRN	1
ATRX	0
ATXN1	0
ATXN10	1
ATXN1L	1
ATXN2	0
ATXN2L	0
ATXN3	0
ATXN7	0
ARAP2	0
ATXN7L1	3
ATXN7L2	0
ATXN7L3	0
ATXN7L3B	1
AUH	3
AUP1	0
AURKA	2
AURKAIP1	1
AUTS2	3
AVEN	2
AVIL	0
AVL9	2
AVPI1	4
AVPR1A	2
AXIN1	2
AXL	4
AZGP1	3
AZI2	2
AZIN1	1
B2M	1
B3GALNT2	2
B3GALT6	2
ATF5	2
B3GAT3	2
B3GLCT	1
B3GNT2	3
B3GNT3	4
B3GNT9	4
B4GALT1	2
B4GALT2	5
B4GALT3	2
B4GALT5	2
B4GALT7	2
B4GAT1	3
B9D1	1
B9D2	2
BAALC	4
BAAT	3
BABAM1	1
BABAM2	2
BACE1	3
BACE2	4
BACH1	0
BAD	3
BAG1	2
BAG2	1
BAG3	2
BAG4	3
BAG5	2
BAG6	0
BAHCC1	3
BAHD1	0
BAIAP3	3
BAK1	2
BANF1	1
BAP1	0
BASP1	4
BATF	2
BATF3	2
BAX	4
BAZ1A	2
BAZ1B	1
BAZ2A	0
BAZ2B	0
BBIP1	1
BBOX1	3
BBS1	0
BBS10	3
BBS4	0
ADAT2	0
ANKRD36	0
BBS7	1
BBS9	0
BBX	1
BCAM	2
BCAP29	1
BCAP31	1
BCAR1	2
BCAR3	1
BCAS2	2
BCAS3	3
BCCIP	2
BCDIN3D	1
BCHE	3
BCKDHA	3
BCKDHB	3
BCKDK	3
ACOX3	3
ADIPOR2	3
ANKH	1
BCL10	2
BCL2A1	4
BCL2L1	2
BCL2L12	1
BCL2L13	1
BCL2L2	2
ASAP3	0
BCL3	2
BCL6	2
BCL6B	4
BCL7A	1
BCL7B	2
BCL7C	0
ABHD17A	0
ARFRP1	0
BCL9	1
BCL9L	1
BCLAF1	0
BCLAF3	0
BCO2	3
BCORL1	0
BCR	2
BCS1L	0
BDH1	3
BDH2	3
BDP1	0
AFF4	0
BECN1	2
BEND7	1
BEST1	2
BET1	0
BET1L	2
BEX2	4
BEX3	3
BEX4	4
BFAR	2
BGLAP	3
BGN	4
BHLHA15	2
BHLHE40	4
BCOR	0
BHMT	3
BHMT2	3
BICD2	0
ADARB1	0
BICDL1	2
BICRA	0
BICRAL	0
BID	1
BIN1	3
BIN2	4
BIN3	2
BIRC2	0
BIRC3	2
BIRC6	0
BIVM	3
BIVM-ERCC5	1
BLNK	2
BLOC1S1	1
BLOC1S2	2
BLOC1S3	2
BLOC1S4	2
BLOC1S5	1
BLOC1S6	2
BLVRA	4
BLVRB	3
BLZF1	1
BMERB1	3
BMI1	1
BMP1	3
BMP2K	0
BMP4	3
BMPER	4
BMPR1A	1
BMPR2	0
BMS1	2
BNIP1	2
BNIP2	2
BNIP3	1
BNIP3L	2
BOD1	2
BOD1L1	0
BOK	3
BOLA1	3
BOLA2	2
BOLA2-SMG1P6	1
BOLA2B	1
BOLA3	1
BOP1	2
BORCS5	2
BORCS6	2
BORCS7	0
BORCS8	0
BPGM	1
BPHL	3
BPNT1	1
BPNT2	2
BPTF	0
BRAF	0
BRAP	2
BRAT1	0
BRCC3	1
BRD1	0
BRD2	0
BRD3	0
BRD3OS	0
BRD4	0
BRD7	1
BRD8	0
BRD9	0
BRF1	0
BRF2	0
BRI3	3
BRI3BP	1
BRICD5	0
BRIX1	2
BRK1	1
BRMS1	2
BRMS1L	2
BROX	0
BRPF1	2
BRPF3	1
BRWD1	3
BSCL2	0
BSDC1	0
BSG	2
BTAF1	0
BTBD1	2
BTBD10	1
BTBD16	1
BTBD19	2
BTBD2	0
BATF2	0
BTBD3	2
BTBD7	2
BTD	3
BTF3	1
BTF3L4	2
BTG1	2
BTG2	4
BTG3	2
BTK	4
BTN2A1	0
BTN2A2	4
BTN3A1	0
BTN3A2	3
BTN3A3	3
BTNL9	4
BTRC	0
BUB3	1
BUD23	2
BUD31	2
BYSL	2
BZW1	1
BZW2	2
C10orf143	3
C10orf88	0
C11orf1	3
C11orf24	0
C11orf49	1
C11orf52	3
C11orf54	3
C11orf58	1
C11orf68	3
C11orf80	0
C11orf95	3
BCAT2	3
C11orf96	2
C11orf98	2
C12orf29	1
C12orf4	2
C12orf43	1
C12orf57	2
C12orf60	3
C12orf65	0
C12orf66	1
C12orf75	4
C12orf76	0
C14orf119	1
C14orf28	0
C14orf93	3
C15orf39	2
C15orf40	1
C15orf48	2
C16orf70	3
C16orf72	1
C16orf86	3
C16orf87	0
C16orf91	2
C17orf107	2
C17orf49	1
C17orf58	1
C17orf75	3
C17orf80	0
C18orf21	2
C18orf25	0
C18orf32	1
C19orf25	0
C19orf44	0
C19orf47	2
C19orf53	1
C19orf54	0
C19orf71	3
AL132780.3	3
C1D	1
C1GALT1C1	1
C1orf109	1
C1orf112	1
C1orf115	1
C1orf122	2
C1orf131	0
C1orf159	0
C1orf162	4
C1orf198	4
C1orf21	3
C1orf210	3
C1orf216	2
C1orf226	4
C1orf35	0
C1orf43	1
C1orf50	2
C1orf52	0
C1orf53	3
C1orf54	4
C1orf56	3
C1QA	4
C1QB	4
C1QBP	1
C1QC	4
C1QTNF1	4
C1QTNF5	4
C1QTNF6	3
C1R	1
C1RL	3
C1S	3
C2	1
C20orf194	4
C20orf27	3
C20orf96	3
C2CD2	4
C2CD2L	0
C2CD3	2
C2CD5	0
C2orf42	0
C2orf49	1
C2orf68	0
C2orf69	1
C2orf72	3
C2orf74	3
C2orf76	1
C2orf88	4
C2orf92	3
C3	1
C3AR1	4
C3orf14	1
C3orf18	3
C3orf38	1
C3orf62	0
C3orf85	3
C4A	1
C4B	1
C4BPA	1
C4BPB	2
C4orf19	1
C4orf3	1
C4orf33	3
C4orf48	4
C5	1
C5AR1	2
C5orf15	0
C5orf22	1
C5orf24	3
BLCAP	3
C5orf51	1
C6	3
C6orf120	1
C6orf136	0
C6orf141	3
C6orf226	3
C6orf47	2
C6orf62	1
C6orf89	1
C7	4
C7orf26	0
C7orf50	3
C8A	1
C8B	1
C8orf33	2
BBS5	2
C8orf58	3
C8orf76	2
C8orf82	3
C11orf71	3
C9	1
C9orf16	0
C9orf40	1
C9orf64	1
C9orf72	0
C9orf78	1
C9orf85	0
CA11	3
CA14	3
CA2	3
CA5B	0
CA9	4
CAAP1	1
CAB39	1
CAB39L	4
CABIN1	0
CABLES1	3
CACFD1	0
CACNA1D	2
CACNB3	4
CACTIN	0
CACUL1	2
CACYBP	1
CAD	2
C17orf100	2
CADM1	1
CADPS2	2
CALCA	2
CALCOCO1	0
CALCOCO2	1
AFG1L	1
CALCRL	4
CALD1	1
CALHM2	4
CALHM6	4
CALM1	1
CALM2	2
CALM3	1
CALML4	3
CALML6	3
CALR	2
CALU	2
CAMK2B	3
CAMK2D	3
CAMK2G	3
CAMK2N1	3
CAMKK2	3
CAMLG	0
CAMSAP1	2
CAMSAP2	2
CAMSAP3	0
CAMTA1	1
CAMTA2	2
CAND1	1
CANT1	2
CANX	1
CAP1	2
ARPC4-TTLL3	2
CAP2	1
CAPG	4
CAPN1	2
CAPN10	0
CAPN12	3
CAPN15	0
CAPN2	2
CAPN3	3
CAPN5	3
CAPN7	0
CAPNS1	2
CAPRIN1	1
CAPRIN2	0
CAPS	3
CAPS2	3
CAPZA1	2
CAPZA2	1
CAPZB	1
CARD10	2
CARD16	4
CARD19	2
CARD6	4
CARD8	0
CARD9	4
CARF	3
CARHSP1	1
CARM1	1
CARMIL2	4
CARNMT1	0
CARS1	2
CARS2	3
CASC3	0
ARID3B	0
BUD13	0
CASD1	0
CASK	1
CASKIN2	4
CASP1	4
CASP10	0
CASP2	0
CASP3	0
CASP4	2
CASP6	1
CASP7	2
CASP8	1
CASP8AP2	0
CAST	2
CASTOR1	3
CASZ1	2
CAT	3
CAV1	4
CAV2	1
CAVIN1	4
CAVIN2	4
CBFA2T2	0
CBFA2T3	3
CBFB	2
CBL	4
CBLB	0
CBLL1	1
CBLN3	3
CBR1	3
CBR4	3
CBWD1	2
CBWD2	2
CBWD3	2
CBWD5	2
CBWD6	2
CBX1	1
CBX3	2
CBX5	1
CBX6	1
CBX7	0
CBX8	2
CBY1	0
CC2D1A	0
CC2D1B	0
CCAR1	0
CCAR2	2
CCBE1	4
CCDC102A	4
CCDC106	3
CCDC107	2
CCDC115	3
CCDC117	0
CCDC12	0
CCDC120	2
CCDC124	2
CCDC125	3
CCDC126	1
CCDC127	1
CCDC130	0
CCDC134	1
CCDC137	0
CCDC14	0
ARHGEF9	0
CCDC142	0
CCDC146	4
CCDC149	2
CCDC150	3
CCDC152	3
CCDC154	0
CCDC159	0
CCDC167	1
CCDC17	3
CCDC174	0
CCDC180	3
CCDC183	3
CCDC186	0
CCDC189	4
CCDC191	0
CCDC22	1
CCDC24	3
CCDC25	1
CCDC28A	3
CCDC28B	0
CCDC3	4
CCDC32	2
CCDC34	3
CCDC38	3
CCDC40	0
CCDC43	1
CCDC47	1
CCDC50	2
CCDC51	1
CCDC57	3
CCDC58	1
C12orf45	1
CCDC59	2
CCDC6	2
CCDC61	0
ALMS1	0
CCDC66	0
CCDC69	1
CCDC71	1
CCDC71L	2
CCDC80	4
CCDC82	0
CCDC85B	3
CCDC85C	2
CCDC86	2
CCDC88A	1
CCDC88B	4
CCDC88C	4
CCDC9	2
CCDC90B	3
CCDC91	1
CCDC92	3
CCDC93	0
ACTR8	0
BAIAP2L1	0
CCDC97	0
CCER2	3
CCHCR1	0
CCL14	4
CCL15	3
CCL16	3
CCL2	4
CCL20	2
CCL21	4
CCL19	4
CCL23	4
CCL4	4
CCL3	4
CCL4L2	4
CCL5	4
CCM2	2
CCN1	4
CCN2	4
CCN5	4
CCNB1	1
CCNB1IP1	3
CCNC	2
CCND3	4
CCNDBP1	1
CCNG1	3
CCNG2	1
CCNH	2
CCNI	1
CCNK	2
CCNL1	0
AOPEP	0
CCNL2	0
CCNQ	2
CCNT1	2
CCNT2	0
CCNY	1
CCNYL1	1
CCP110	0
CCPG1	1
CCS	3
CCSER2	0
CCT2	2
CCT3	2
CCT4	2
CCT5	2
CCT6A	2
CCT6B	3
CCT7	1
CCT8	2
CCZ1	2
CCZ1B	2
CD14	1
CD151	2
CD163	4
CD164	0
CD177	2
CD2	4
CD24	2
CD247	4
CD248	4
CD2AP	0
CD2BP2	2
CD300A	4
CD302	1
CD320	5
CD33	4
CD34	4
CD36	4
CD37	4
CD38	2
CD3D	4
CD3E	4
CD4	3
CD44	4
CD46	2
CD47	1
CD48	4
CD52	4
CD53	4
CD55	2
CD58	4
CD59	4
CD5L	4
CD63	2
CD68	4
CD69	4
CD7	4
CD72	4
CD74	4
CD79B	4
CD82	1
CD83	4
CD8A	4
CD9	2
CD93	4
CD96	4
CD99	1
CD99L2	1
CDAN1	0
CDC123	1
CDC14B	3
CDC16	2
CDC20	4
AURKB	4
BIRC5	4
CDC23	1
CDC25B	4
CDC26	1
CDC27	2
CDC34	0
ARID5A	3
CDC37	2
CDC37L1	2
CDC40	0
CDC42	1
CDC42BPA	0
CDC42BPB	0
CDC42EP1	2
CDC42EP3	4
CDC42EP4	1
CDC42EP5	4
CDC42SE1	2
CDC42SE2	0
CDC5L	1
CDC6	2
CDC73	2
CDCA3	4
CDCA4	2
CDH1	3
CDH2	3
CDH5	4
CDHR2	4
CDHR3	3
CDIN1	0
CDIP1	0
CDIPT	2
CDK10	0
CDK11A	0
CDK11B	2
CDK12	1
CDK13	0
CDK14	3
CDK16	2
CDK17	0
CDK18	3
CDK19	0
CDK2	2
CDK20	0
CDK2AP1	2
CDK2AP2	2
CDK3	3
CACNB2	3
CDK4	2
CDK5	1
CDK5RAP1	0
CDK5RAP2	0
CDK5RAP3	0
C1QTNF3	0
CDK6	3
CDK7	2
CDK8	2
CDK9	2
CDKAL1	1
CDKN1A	2
CDKN1B	0
CDKN2AIP	0
CDKN2AIPNL	3
CDKN2C	1
CDKN2D	2
CDKN3	2
CDNF	3
CDO1	3
CDPF1	0
CDR2	2
CDRT4	0
CDS2	1
CDV3	2
CDYL	1
CEACAM1	1
CEBPA	3
CEBPB	4
CEBPD	2
CEBPG	2
CEBPZ	2
CEBPZOS	1
CECR2	3
CELF1	0
CELF2	4
CELF6	0
CEMIP2	2
CEMP1	3
CENATAC	0
CENPB	2
CENPBD1	1
CENPC	3
CENPJ	0
CENPN	1
CENPO	1
CENPS	1
CENPT	0
ARHGEF10L	0
CENPW	4
CEP104	0
CEP112	4
CEP120	0
C1GALT1	0
CEP162	0
CEP164	0
CEP170	0
ANKRD44	0
CEP170B	2
CEP20	1
CEP250	0
CEP290	0
CEP295	0
CEP350	2
CEP41	1
CEP43	3
CEP44	0
CEP57	0
CEP63	1
CEP68	0
CEP70	0
CEP72	0
CEP76	1
CEP78	0
CEP83	0
CEP85	0
CEP89	0
CEP95	0
CEACAM19	0
CEPT1	0
CERCAM	4
CERS2	1
CERS4	3
CERS5	0
CERS6	1
CERT1	1
CES1	3
CES2	3
CES3	3
CES4A	3
CES5A	3
CETN2	1
CETN3	1
CETP	4
CFAP20	3
CFAP221	2
CFAP298	2
CFAP36	2
CFAP410	3
CFAP44	0
CFAP57	3
CFAP70	3
CFAP97	2
CFB	2
CFD	4
CFDP1	1
CFH	1
CFHR1	3
CFHR2	3
CFHR3	3
CFHR4	3
CFHR5	3
CFI	1
CFL1	2
CFL2	1
CFLAR	0
CFP	4
CGGBP1	0
CGN	3
AQP7	3
CGNL1	3
CGREF1	2
CGRRF1	2
CH25H	4
CHAC2	2
CHAD	3
CHADL	3
CHAF1A	1
CHAMP1	2
CHCHD1	1
CHCHD10	3
CHCHD2	1
CHCHD3	1
CHCHD4	1
CHCHD5	1
CHCHD6	1
CHCHD7	1
CHD1	0
CHD2	0
CHD3	4
CHD4	2
CHD6	0
CHD7	0
CHD8	0
CHD9	1
CHDH	3
CHERP	3
CHFR	2
CHI3L1	2
CHIC2	2
CHKA	0
CHKB	0
CHM	0
CHMP1A	0
CHMP1B	2
CHMP2A	1
CHMP2B	2
CHMP3	1
CHMP4A	1
CHMP4B	2
CHMP4C	2
CHMP5	1
CHMP6	0
CHMP7	2
CHN2	3
CHORDC1	2
AL031777.2	4
CHP1	1
CHPF	2
CHPF2	2
CHPT1	3
CHRAC1	1
CHRD	0
ACCS	0
CHRDL2	2
CHRNB1	0
CHST12	0
CHST13	3
CHST14	4
CHST4	4
CHST7	3
CHST9	3
CHSY1	2
CHTF18	0
CEP131	0
CHTF8	1
CHTOP	0
CHUK	2
CHURC1	1
CIAO1	1
CIAO2A	3
CIAO2B	2
CIAO3	0
CIAPIN1	2
CIB1	2
CIC	2
CIDEB	1
CIDEC	2
CIITA	4
CILK1	1
APOL6	1
CINP	1
CIPC	0
CIR1	0
CIRBP	3
CISD1	1
CISD2	1
CISD3	3
CITED2	4
CIZ1	0
CKAP4	2
CKAP5	3
CKLF	1
CKS1B	2
CKS2	2
BMP2	2
CLASP1	0
CLASP2	0
CLASRP	0
CLBA1	0
CLCC1	2
CLCF1	2
CLCN3	1
CLCN5	3
CLCN6	0
CLCN7	0
CLDN10	4
CLDN11	4
CLDN12	0
CLDN14	3
CLDN15	3
CLDN2	1
CLDN23	3
CLDN3	3
CLDN4	4
CLDN5	4
CLDN7	1
CLDN9	3
CLDND1	0
CLEC10A	0
CLEC11A	4
CLEC12A	4
CLEC14A	4
CC2D2A	4
CLEC16A	2
CLEC1B	4
CLEC2B	4
CLEC2D	4
CLEC3B	4
CLEC4E	4
CLEC4G	4
CLEC4M	4
CLEC7A	4
CLGN	1
CLIC1	2
CLIC2	4
CLIC4	0
CLINT1	0
CLIP1	0
CLIP2	4
CLIP3	4
CLIP4	2
CLK1	0
CLK2	0
CLK3	0
ADAM8	0
CLK4	0
CLMN	0
CLN3	1
CLN5	1
CLN6	0
CLN8	0
CLNS1A	2
CLOCK	1
CLP1	1
CLPB	1
CLPP	1
CLPTM1	1
CLPX	1
CLRN3	3
CLSTN1	4
CLTA	1
CLTB	2
CLTC	1
CLTRN	3
CLU	1
CLUAP1	1
CLUH	1
CLYBL	3
CMAS	3
CMBL	3
CMC1	1
CMC2	1
CMC4	1
CMIP	0
CMPK1	1
CMSS1	2
CMTM3	4
CMTM4	1
CMTM6	1
CMTM7	4
CMTM8	3
CMTR1	0
CMTR2	0
CMYA5	3
CNBD2	3
CNBP	1
CNDP1	3
CNDP2	1
CNEP1R1	0
CNGA1	3
CNIH1	1
CNIH4	2
CNKSR3	3
CNN1	4
ACTG2	4
CNN2	4
CNN3	2
CNNM2	1
CNNM3	3
CNNM4	0
CNOT1	1
CNOT10	0
CNOT11	2
CNOT2	0
CNOT3	0
CNOT4	0
CNOT6	0
CNOT6L	0
CNOT7	1
CNOT8	1
CNOT9	2
CNP	1
CNPPD1	1
CNPY2	1
CNPY4	4
CNRIP1	4
CNST	3
CNTD1	0
CNTFR	3
CNTLN	3
CNTRL	0
CNTROB	0
COA1	1
COA3	1
COA4	1
COA5	3
COA6	1
COA7	2
COA8	1
COASY	2
COBL	3
COBLL1	3
COG1	0
COG2	0
COG3	2
COG4	0
COG5	0
COG6	1
COG7	0
COG8	1
COIL	1
COL12A1	4
COL14A1	4
COL16A1	4
COL18A1	3
COL1A1	4
COL1A2	4
COL26A1	3
COL27A1	0
COL3A1	4
COL4A1	4
COL4A2	4
COL5A1	4
COL5A2	4
COL6A1	4
COL6A2	4
COL6A3	4
COL7A1	0
COL9A3	3
COLEC10	4
COLEC11	4
COLGALT1	2
COLQ	3
COMMD1	1
COMMD10	0
COMMD2	1
COMMD3	3
C5orf63	0
COMMD3-BMI1	1
COMMD4	0
COMMD5	2
COMMD6	1
COMMD7	0
COMMD8	1
COMMD9	1
COMT	3
CHID1	1
COMTD1	2
COP1	1
COPA	2
COPB1	2
COPB2	2
COPE	2
COPG1	2
COPG2	1
COPRS	1
COPS2	2
COPS3	2
COPS4	1
COPS5	1
[truncated: 9,331 more rows]

## Sheet: cohort1_215
Gene	Module
AADAT	2
A1CF	2
AAR2	1
AAGAB	2
AARS1	1
AASDHPPT	2
AADAC	2
AASS	2
ABAT	1
ABCA1	1
ABCA6	2
ABCA8	2
ABCB1	1
ABCB10	1
ABCB7	2
ABCC10	0
AAAS	0
ABCC2	1
ABCC9	2
ABCD1	0
AARS2	0
ABCB8	0
ABCD3	2
ABCE1	2
ABCG8	1
ABHD10	2
ABHD12	1
ABHD13	2
AASDH	2
ABHD14A-ACY1	0
ABHD14B	0
ABHD15	0
ABHD17B	2
ABHD18	2
ABHD2	1
ABHD4	1
ABHD6	1
ABHD8	0
ABI1	1
ABITRAM	2
ABLIM1	1
ABRAXAS2	2
ABTB1	0
ABHD17A	0
ABTB2	1
AC004922.1	1
AC009412.1	2
AC084756.2	1
AC091959.1	1
AC114402.2	2
AC119733.1	2
AC132217.2	0
AC138969.1	0
AC207582.2	0
ABCA2	0
AC244489.1	0
AC256230.1	0
ABRAXAS1	0
AC270091.1	0
AC270107.1	1
AC270107.2	1
AC270107.3	1
AC270107.5	1
AC270107.6	1
AC270107.7	1
AC270129.2	0
ACACB	1
ACAD10	1
ACAD11	2
ACAD9	1
ACADM	2
ACADS	0
ACADSB	2
ACAP2	2
ACAP3	0
ACBD3	1
ACBD5	2
ACCS	0
ACD	0
ACER3	2
ACIN1	0
ACKR2	1
ACLY	4
ACACA	4
ACO1	1
AC117378.1	1
ACO2	0
ABHD16A	0
ACOT7	0
ACOX1	2
ACOX3	1
ACP1	2
ACP2	0
ABCC6	0
ACP5	0
ABI3	0
ACSL1	1
ACSL3	2
ACSL4	2
ACSL5	1
ACSM2A	1
ACSM2B	0
AC068631.2	0
ACSM3	2
ACSM5	1
ACSS2	4
ACAT2	4
ACSS3	2
ACTN1	1
ACTN4	0
ACTR10	3
AC005154.5	3
AC010132.3	3
ACTR1A	1
ABCF2	0
ACTR1B	1
ACTR2	2
ACTR3	1
ACTR6	2
ACVR1	1
ACVR1B	1
ADA2	1
ADAM10	2
ADAM17	2
ADAM9	2
ADAMTS13	0
ADAMTS2	0
ADAMTSL2	0
ADAMTSL3	1
ADAMTSL4	0
ADAP2	0
ACVRL1	0
ADAR	1
ADAT1	1
ADAT2	0
ADCK1	0
ADCK5	0
ADCY1	1
ADCY7	0
ADCY9	1
ADD1	0
ABCF1	0
ADD3	2
ADGRA3	2
ADGRE5	0
ADGRF5	1
ADGRG6	2
ADGRG7	2
ADGRL2	2
ADGRL4	1
ADH1B	2
ADH6	2
ADH4	2
ADIPOR1	1
ADIPOR2	1
ADRA1A	1
ADRM1	0
ADSL	2
ADSS2	2
AEBP1	0
AEN	1
AFF1	1
AFF4	1
AFG3L2	2
AFMID	0
ACBD4	0
AFTPH	2
AGA	2
AGAP3	0
AGAP4	0
AGAP5	0
AGAP6	0
AGAP9	0
AGER	0
AGFG1	2
AGFG2	0
AGGF1	2
AGL	2
AGMAT	1
AGO1	1
AGO3	1
AGO4	1
AGPAT1	0
AGPAT2	0
AGPAT3	1
AGPAT5	2
AGPS	2
AGRN	0
AGT	0
AGTR1	2
AGXT	0
AHCTF1	2
AHCY	1
AHCYL1	1
AHCYL2	1
AHR	2
AIDA	2
AIG1	1
AJUBA	0
AK1	0
AK2	1
AK3	2
AK4	1
AKAP10	2
AKAP12	1
AKAP13	1
AKAP17A	0
AKAP8	0
AKAP8L	0
ACADVL	0
AKAP9	1
AKIRIN1	1
AKNA	0
AKR1B1	0
AKR1D1	2
AKT1S1	0
AKT2	1
AKTIP	1
AL022312.1	1
AL031178.1	1
AL031178.2	0
AC073896.1	0
AL034430.1	3
AL121845.3	0
AL135905.2	1
AL136295.1	1
AL136295.20	1
AL157392.5	0
AL163636.1	0
AL355315.1	1
AL359092.3	1
AL445524.2	2
ALAD	1
ALB	2
ABCG2	2
ALCAM	2
ALDH16A1	0
A1BG	0
ALDH18A1	1
ALDH1A1	2
ALDH3A1	0
AKR1B10	0
ALDH4A1	1
ALDH5A1	1
ALDH6A1	2
ALDH7A1	2
ALDH8A1	1
ALDH9A1	2
ALDOA	0
ALDOB	1
ALDOC	4
ALG10	2
ALG12	0
ALG5	2
ALG6	3
AC092718.3	3
ALKBH1	1
ALKBH4	0
ALKBH8	2
ALS2	1
ALS2CL	0
ALYREF	0
ADPRS	0
AMD1	2
AMDHD2	0
AMFR	1
AMMECR1L	1
AMOTL1	1
AMPD2	0
ANAPC1	2
ANAPC2	0
ANGEL2	2
ANGPTL2	0
ANGPTL3	2
ANKEF1	2
ANKFY1	1
ANKH	1
ANKHD1-EIF4EBP3	0
ANKIB1	2
ANKLE2	0
ANKMY2	2
ANKRD10	0
ANKRD11	0
ANKRD12	2
ANKRD13A	1
ANKRD13C	2
ANKRD13D	0
ANKRD17	2
ANKRD28	2
ANKRD40	1
ANKRD46	2
ANKRD49	2
ANKS1A	1
AMOTL2	1
ANKS3	0
ANKS4B	1
ANKZF1	0
ANO1	1
ANO6	1
ANP32A	2
ANP32E	2
ANPEP	0
ANTKMT	0
ANTXR2	1
ANXA1	0
ALOX5AP	0
ANXA11	0
ACTB	0
ANXA2	0
ANXA7	2
AOAH	1
AP001054.1	1
AP003419.1	0
AP1AR	2
AP1B1	0
AP1G1	1
AP1M1	0
AP1S2	2
AP2A1	0
AP2A2	0
AP2B1	1
AP2M1	1
AP3B1	2
AP3D1	0
AP3M1	2
AP3S1	2
AP3S2	1
AP5M1	2
AP5Z1	0
APBA1	1
APBA3	0
APBB2	1
APBB3	0
APC	2
APEX1	1
APEX2	0
APH1A	1
API5	2
APLNR	1
APLP2	1
APMAP	1
APOA5	0
APOB	2
APOBEC3C	0
APOBEC3G	0
APOE	0
APOF	1
APOH	2
APOL1	0
APOL6	1
APOOL	2
APP	1
APPBP2	2
APPL1	2
APRT	0
ANAPC11	0
AQP11	1
AQP3	0
AQP9	1
AQR	2
AR	1
ARAF	0
ARAP1	0
ARAP2	2
ARCN1	2
AREL1	1
ARF1	1
ARF3	1
ARF5	0
AAMP	0
ARF6	0
ARFGAP1	0
ARFGAP3	2
ARFGEF1	2
ARFGEF2	1
ARFIP1	2
ARFRP1	0
ARHGAP1	0
ARHGAP12	2
ARHGAP18	2
ARHGAP21	2
ARHGAP25	0
AIF1	0
ARHGAP29	2
ARHGAP30	0
ARHGAP32	1
ARHGAP35	1
ARHGAP4	0
ARHGAP42	2
ARHGAP5	2
ARHGDIA	0
ARHGDIB	0
ARHGEF1	0
ARHGEF10L	0
ARHGEF11	0
ABCC3	0
ADCY6	0
ARHGEF12	1
ARHGEF16	0
ARHGEF18	1
ARHGEF2	0
ARHGEF26	2
ARHGEF40	0
ARHGEF6	1
ARHGEF7	1
ARID1A	0
ARID1B	1
ARID2	1
ARID4A	2
ARID4B	2
ARID5A	0
ARIH1	2
ARIH2	1
ARL13B	2
ARL14EP	2
ARL2	0
ARL2BP	2
ARL4C	0
ARL5A	2
ARL5B	2
ARL6	2
ARL6IP1	2
ARL6IP4	0
ALKBH7	0
ARL6IP5	2
ARL6IP6	2
ARL8B	2
ARMC1	2
ARMC10	3
ARMC5	0
ARMC6	0
ARMCX3	1
ARMH3	1
ARMT1	2
ARNT	1
ARPC1B	0
ARPC2	2
ARPC5	1
ARPIN	1
ARPP19	2
ARRB1	1
ARRDC1	0
ARRDC3	2
ARRDC4	2
ARSA	0
ARSB	1
ARSL	0
ARSD	0
ART4	2
ARV1	2
ARVCF	0
ASAH1	1
ASAH2B	2
ASB13	1
ASB7	2
ASB8	1
ASCC1	2
ASCC2	0
ASCC3	2
ASDURF	2
ASF1A	2
ASGR1	0
ASH1L	1
ASH2L	2
ASNSD1	3
ANAPC4	3
ASPDH	0
ASPG	0
ASPH	1
ASPN	2
ASPSCR1	0
ASTE1	2
ATAD1	2
ATAD2	2
ATAD3A	0
ATAD3B	0
ATAT1	0
ATE1	1
ATF1	2
ATF2	2
ATF5	0
ATF6	2
ATF6B	0
ATF7	2
ATF7IP	1
ATG101	0
ATG12	2
ATG13	1
ATG14	1
ATG16L1	1
ATG16L2	0
AP1G2	0
ATG2A	0
ATG2B	2
ATG3	2
ARPC3	2
ATG4A	2
ATG4B	0
ATG4C	2
ATG4D	0
ATG5	2
ADK	2
ATG9A	1
ATL2	2
ATL3	1
ATM	2
ATMIN	2
ATN1	0
ARHGAP17	0
ATOX1	0
APOA2	0
APOC1	0
APOC2	0
ATP11A	1
ATP11B	2
ATP11C	2
ATP13A1	0
ATP13A2	0
ATP13A3	1
ATP1B1	2
ATP2A2	1
ATP2B1	2
ATP2B2	1
ATP2B4	1
ATP2C1	2
ATP5F1A	2
ATP5F1B	2
ATP5F1C	2
ATP5F1D	0
AC253536.7	0
ATP5F1E	0
ATP5MC1	0
ATP5MD	3
ATP5ME	0
APOC3	0
ATP5MF	0
ATP5MG	0
ATP5MPL	0
ATP5PB	2
ATP5PD	3
APOO	3
ATP5PF	3
ATP5PO	0
ATP5MC3	0
ATP6AP1	0
ATP6AP1L	0
ATP6AP2	2
ATP6V0A1	1
ATP6V0C	0
ATP6V0D1	0
ALG3	0
ATP6V0E2	0
ATP6V1A	1
ATP6V1B2	1
ATP6V1C1	2
ATP6V1D	2
ATP6V1E1	2
ATP6V0E1	2
ATP6V1G1	2
ATP7B	1
ATP8B1	2
ATP9A	1
ATP9B	1
ATPAF1	2
ATRN	1
ATRX	2
ATXN1L	1
AL160272.2	1
ATXN2	0
ATXN2L	0
ATXN3	2
ATXN7	1
ATXN7L3	0
ATXN7L3B	1
AUH	2
AUP1	0
AURKA	1
AURKAIP1	0
ATP5IF1	0
AUTS2	0
AVL9	1
AXIN1	0
AXL	1
AZI2	2
AZIN1	1
B2M	2
B3GALNT2	1
B3GAT3	0
AIP	0
B3GLCT	2
B3GNT2	2
B4GALT1	1
B4GALT2	0
B4GALT4	2
B4GALT5	1
B4GAT1	0
ABT1	0
BAAT	2
BABAM2	2
BACE2	0
BACH1	2
BAD	0
BAG2	2
BAG4	1
BAG5	1
BAG6	0
BAHD1	0
BAIAP2L1	1
BAK1	0
BANF1	0
AARSD1	0
BABAM1	0
BAP1	0
BASP1	1
BAZ1B	1
BAZ2A	0
BAZ2B	1
BBOX1	1
BBS10	2
BBS4	2
BBX	1
BCAM	0
BCAP29	2
BCAP31	0
BCAR1	0
BCAS2	2
BCAS3	1
BCCIP	2
BCKDHA	0
BCKDHB	2
BCKDK	0
BCL10	2
BCL2L1	1
BCL2L11	1
BCL2L13	1
BCL3	0
BCL7A	1
BCL7B	0
BCL7C	0
BCL9L	0
BCLAF1	1
BCR	0
BECN1	1
BEST1	0
BET1L	1
BEX4	0
BGLAP	0
BGN	0
BHLHE40	1
BHMT	1
BHMT2	1
BIN1	0
BIN2	0
BIRC2	3
AMZ2	3
ASB3	3
BIRC3	2
BIRC6	2
ABCA5	2
BIVM	2
BLCAP	1
BLOC1S1	0
BLOC1S2	2
BLOC1S5	1
BLOC1S6	1
BLVRA	0
BLZF1	1
BMI1	2
BMP1	0
BMP2K	2
BMPER	1
BMPR1A	2
BMPR2	1
BMS1	1
BNIP2	2
BNIP3	2
BNIP3L	1
BOK	0
BOLA1	0
BOLA2-SMG1P6	3
BOLA2B	0
BOP1	0
BORCS7	2
BPGM	1
BPNT1	1
BPNT2	1
BRAP	1
BRAT1	0
BRCC3	1
BRD1	0
BRD2	0
BRD3	1
BRD4	0
BRF1	0
BRF2	1
BRIX1	3
BRMS1	0
BRMS1L	2
BROX	2
BRPF3	1
BRWD1	2
BSDC1	1
BSG	0
BTAF1	2
BTBD1	2
BTBD2	0
BTBD3	1
BTBD7	1
BTBD9	1
BTD	1
BTF3	3
ATRAID	3
BTF3L4	3
BTN3A1	1
BTN3A2	1
BTN3A3	1
BTRC	2
BUB3	1
BYSL	0
BAG3	0
BZW1	2
C10orf88	2
C11orf54	2
C11orf58	2
C11orf68	0
C11orf98	0
BUD31	0
C12orf29	2
C12orf4	2
C12orf43	0
C12orf57	0
C12orf66	2
C14orf119	0
C14orf132	2
C14orf28	3
C16orf70	1
C16orf72	1
AMBRA1	1
C16orf86	0
C16orf87	2
C16orf91	0
C17orf49	0
C17orf80	1
C18orf25	1
C18orf32	2
C19orf12	0
C19orf47	0
C19orf54	0
C1D	2
C1GALT1	2
C1GALT1C1	2
C1orf115	1
C1orf122	0
C1orf162	0
C1orf226	1
C1orf35	0
C1orf43	1
C1orf54	0
C1QA	0
C1QB	0
C1QC	0
C1QTNF1	0
C1QTNF6	0
C1RL	1
ALPL	0
C1S	0
C2	0
C20orf27	0
C20orf96	0
C21orf91	2
C2CD2	1
C2CD2L	0
C2CD3	0
C2CD5	2
C2orf49	2
C2orf68	1
C2orf69	2
C2orf72	0
ARFGAP2	0
C2orf92	0
C3	0
ABHD14A	0
C3AR1	1
C3orf38	2
C3orf49	0
C4BPA	2
C4orf33	2
C5	2
AGXT2	1
C5orf15	2
C5orf22	2
C5orf24	2
C5orf51	2
C6	1
C6orf120	1
C6orf136	0
C6orf226	0
C6orf62	2
ACVR2A	2
C6orf89	1
C7	0
C7orf26	0
C8A	1
C8B	1
C8G	0
C8orf33	1
C8orf76	3
ATXN10	3
C8orf82	0
C9	2
C9orf16	0
C9orf64	2
C9orf72	2
C9orf78	1
CA2	1
CAAP1	2
CAB39	2
CABIN1	0
CABLES1	1
CACFD1	0
CACUL1	2
CAD	0
CADM1	1
CADM4	0
CADPS2	2
CALCOCO2	2
CALCRL	2
CALD1	1
CALHM2	0
CALHM6	0
CALM1	2
CALM2	2
AIMP1	2
CALR	0
CALU	1
CAMK1D	1
CAMK2D	2
CAMK2G	1
CAMKK2	1
CAMSAP3	0
CAMTA2	0
CAND1	2
CANX	1
CAP1	1
CAP2	0
CAPN1	1
CAPN12	0
ALKBH6	0
CAPN15	0
CAPN2	0
CAPN3	0
CAPN5	0
CAPN7	2
CAPNS1	0
CAPRIN1	1
CAPS	0
CAPZA1	2
CAPZA2	2
CAPZB	0
CARD16	0
CARD6	1
CARM1	0
CARNMT1	2
CASC3	1
CASD1	2
CASP10	1
CASP2	1
CASP3	2
AFM	2
CASP7	1
CASP8	1
CAST	1
CAT	1
CAV1	1
CAV2	1
ANXA4	0
CAVIN1	0
CAVIN2	1
CBFB	1
CBLB	1
CBLC	0
CBLL1	1
CBR4	2
CBWD2	2
CBX1	1
CBX3	2
CBX5	1
CBX7	1
CC2D1A	0
CC2D1B	0
CCAR1	2
CCAR2	0
CCDC107	0
CCDC115	0
CCDC117	2
CCDC12	0
CCDC121	2
CCDC124	0
CCDC125	1
CCDC126	2
CCDC130	0
CCDC14	0
AMY2B	0
CCDC159	0
CCDC17	0
CCDC186	2
CCDC22	0
CCDC24	0
CCDC25	2
CCDC3	1
CCDC43	1
CCDC47	2
CCDC50	2
CCDC59	3
C18orf21	3
CCDC6	1
CCDC66	0
CCDC69	1
CCDC71	0
CCDC71L	0
CCDC82	2
CCDC85B	0
CCDC85C	0
CCDC88B	0
CCDC90B	3
ATP23	3
CCDC92	0
CCDC93	1
CCDC97	0
CCL21	0
CCDC80	0
CCL19	0
CCL23	0
CCL14	0
CCL24	1
CCL4	0
CCL3	0
CCL5	0
CCM2	0
CCNC	2
ARL1	2
CCND1	1
CCND3	0
CCNDBP1	2
CCNG1	2
CCNG2	2
CCNH	3
CCNI	1
CCNK	1
CCNL1	0
AL109811.3	0
CCNL2	0
CCNT1	2
CCNT2	2
CCNY	2
CCNYL1	2
CCPG1	2
BAZ1A	2
CCR1	1
CCS	0
ACY3	0
CCSER2	2
CCT2	2
ACTL6A	2
CCT3	0
CCT4	0
CCT5	2
CCT6A	2
ALG2	0
CCT7	0
CCT8	0
CD14	0
CD151	0
CD163	0
CD164	2
CD2	0
CD247	0
CD276	0
CD2AP	2
CD2BP2	0
CD300A	0
CD302	2
CD320	0
CD33	0
CD36	2
CD37	0
CD3E	0
CD3D	0
CD4	1
CD44	0
CD46	2
CD47	3
CD48	0
BCL2A1	0
CD52	0
CD53	1
CD55	1
CD58	2
CD59	2
CD5L	1
CD68	1
CD72	0
CD74	0
ABR	0
CD79B	0
CD81	0
CD82	1
CD83	0
CD86	0
CD99L2	1
CDC123	2
CDC14B	2
CDC16	3
CDC23	2
CDC25B	0
CDC27	2
CDC34	0
CDC37	0
CDC37L1	2
CDC40	2
CDC42	2
CDC42BPA	1
CDC42BPB	1
CDC42EP1	0
CDC42EP4	0
CDC42SE1	1
CDC42SE2	1
CDC5L	2
CDC73	2
CDH1	1
ALDH1B1	1
CDH2	1
CDH5	1
CDHR5	0
CACNA1H	0
CDK10	0
ABCD4	0
CDK11B	0
CCDC61	0
CDK12	1
CDK14	1
CDK16	0
CDK17	2
CDK2	1
CDK2AP2	0
CDK3	0
CDK5RAP1	0
CDK5RAP3	0
CDK8	2
CDK9	0
CDKAL1	2
CDKL5	1
CDKN1A	0
CDKN1B	2
CDKN2AIP	2
CDO1	2
CDS2	2
CDV3	1
CDYL	1
CEACAM1	1
CEACAM19	0
CEBPA	0
CEBPB	0
CEBPD	0
CEBPG	2
CEBPZ	2
CEBPZOS	2
CELF1	2
CEMIP2	1
CENATAC	0
CENPB	0
B4GALT7	0
CENPC	2
CENPQ	2
CENPT	0
CENPX	0
CEP104	1
CEP120	2
CEP164	0
CEP170	2
CEP170B	0
CEP20	2
CEP350	2
CEP43	2
CEP44	2
CEP57	2
CEP63	1
CEP70	2
CEP78	2
CEP95	0
CEPT1	2
CERCAM	0
CERK	1
CERS2	1
CERS6	1
CERT1	2
CES1	0
CES4A	0
CETN2	4
CETN3	3
CETP	0
CFAP298	0
CFAP410	0
CFAP70	0
CFAP97	2
CFD	0
CFH	2
CFHR2	3
CFHR5	2
CFI	2
CFL1	0
ARL8A	0
CFL2	2
CFLAR	1
CFP	0
CGGBP1	2
CGN	0
CGNL1	1
CHAMP1	1
CHCHD1	0
CHCHD2	0
CHCHD3	1
CHCHD4	1
CHCHD5	0
CHD1	2
CHD3	0
CHD4	0
CHD6	1
CHD8	0
CHDH	1
CHERP	0
CHIC2	3
CHID1	1
CHKA	0
CHKB	0
CHM	1
CHMP1A	0
CHMP1B	1
CHMP2A	0
CHMP2B	2
CHMP3	1
CHMP4B	0
CHMP4C	1
CHMP5	2
CHMP7	1
CHN2	2
CHORDC1	2
CHP1	1
CHPF	0
CHPF2	0
CHPT1	3
CHRAC1	2
CHRD	0
CHST13	0
CHST14	0
CHST15	1
CHST9	2
CHUK	2
CIAO1	1
CIAO2B	0
CIB1	0
CIC	0
CIDEB	0
CIITA	0
CILK1	1
CIPC	1
CIR1	0
CISD2	2
CISD3	0
CARHSP1	0
CITED2	0
CIZ1	0
CKAP2	2
CKAP4	0
CLASP1	1
CLASP2	2
CLASRP	0
CLCC1	1
CLCN3	2
CLCN5	1
CLCN6	1
CLCN7	0
CLDN1	1
CLDN12	1
CLDN14	0
CLDN3	0
CLDN5	0
CLEC11A	0
CLEC14A	0
CLEC1B	0
ANKRD55	0
CLEC4G	0
CLEC3B	0
CLEC4M	0
CLEC7A	0
CLIC1	0
ARPC4	0
CLIC2	1
CLIC4	2
CLINT1	1
ARMCX5	1
CLIP1	1
CLK1	3
CLK2	0
CCDC150	0
CLK3	0
CLN5	2
CLN8	1
CLNS1A	1
CLP1	1
CLPP	0
CLPTM1	0
CLPX	2
CLSTN1	0
CLSTN3	0
CLTB	0
CLTC	2
CLTRN	2
CLUH	0
CMAS	2
CMBL	2
CMC1	3
CMC4	3
CMIP	0
CMKLR1	1
CMPK1	2
CMSS1	2
CMTM3	0
CMTM4	2
CMTM6	2
CMTM7	0
CMTR1	1
CMTR2	2
CNBP	2
CNDP2	1
CNEP1R1	2
CNIH1	2
CNIH4	3
CNN2	0
CNN3	2
CNNM3	1
CNOT1	1
CNOT11	2
CNOT3	0
CNOT4	1
CNOT6	2
CNOT6L	1
CNOT7	2
CNOT8	1
CNP	0
CNPPD1	0
CNRIP1	0
CNST	1
CNTLN	2
CNTNAP2	1
COA3	0
COA4	0
COA6	3
ALG13	3
COA7	1
COASY	0
ACY1	0
COBL	1
COBLL1	2
COG2	2
COG3	2
COG4	0
COG5	2
COG6	2
COG7	0
COG8	1
COIL	2
COL14A1	0
COL18A1	0
COL1A1	0
COL1A2	0
CAPG	0
COL27A1	0
COL3A1	0
COL4A1	0
COL4A2	0
COL5A2	1
COL6A1	0
COL6A2	0
COL6A3	1
COLEC10	2
COLGALT1	1
COMMD1	0
COMMD10	2
COMMD2	2
COMMD3	3
COMMD3-BMI1	2
COMMD5	0
COMMD6	3
COMMD8	2
COMMD9	1
COMTD1	0
COP1	2
COPA	1
COPB1	2
COPB2	2
COPE	0
COPG1	0
COPG2	2
COPS2	2
COPS4	2
COPS5	3
COPS6	0
COPS7A	1
COPS7B	0
COPS8	2
COPS9	0
COPZ1	1
COQ10B	2
COQ2	2
COQ4	0
COQ5	2
COQ7	1
COQ8A	0
COQ8B	0
CORO1A	0
CORO1B	1
CORO1C	1
CORO7	0
COTL1	0
COX11	2
COX14	0
COX15	1
COX16	0
COX17	0
COX18	2
COX4I1	0
COX5B	0
COX6A1	0
COX6B1	0
COX6C	3
COX7A2	0
COX7B	0
COX7C	0
COX8A	0
CP	2
CPB2	2
CPD	2
CPEB2	2
CPEB4	2
CPED1	2
CPM	1
CPN1	1
CPN2	1
CPNE1	0
CPNE2	0
CPNE3	2
CPNE8	2
CPOX	1
CPPED1	1
CPS1	2
ARG1	2
CPSF1	0
CPSF2	2
CPSF3	2
CPSF7	0
CPT1A	1
CPT1B	0
CPT2	1
CPTP	0
CPVL	1
CRAT	0
CRB3	0
CRCP	1
CREB1	1
CREB3	0
CREB3L2	1
CREB3L3	0
CREBBP	1
CREBL2	1
CREBRF	1
CREBZF	3
CREG1	2
CRELD1	0
CRELD2	0
CRHBP	1
CRIM1	1
ABI3BP	1
CRIP2	0
CRK	1
CRKL	1
CRLF3	2
CRLS1	3
CRNKL1	2
CROCC	0
CROT	2
CRTAP	1
CRTC2	0
CRTC3	1
CRY2	1
CRYAB	0
CRYBG1	1
CRYGS	0
CRYL1	1
CRYZ	2
CSDE1	2
CSE1L	2
CSF1	0
CSF1R	1
CSF2RA	0
CSGALNACT2	2
CSK	0
CSNK1A1	2
CSNK1D	0
CSNK1E	0
CSNK1G2	0
CSNK1G3	2
CSNK2A1	1
CSNK2A2	0
CSNK2B	0
CSPP1	0
CAPRIN2	0
CST7	0
CSTF1	2
CSTF2	1
CSTF2T	1
CTBP1	0
CTBP2	0
CTBS	2
CTC1	0
CTCF	1
CTDNEP1	0
CTDP1	0
CTDSP1	0
CDIPT	0
CTDSP2	1
CTDSPL	1
CTDSPL2	2
CTH	2
CTIF	1
CTNNA1	1
CTNNAL1	3
CTNNB1	1
CTNND1	1
CTPS2	2
CTR9	1
CTSA	0
CTSC	1
CTSD	0
CTSL	0
CTSO	2
CTSS	1
CTSW	0
CTSZ	0
CTTN	0
CUEDC2	0
C19orf53	0
CUL1	2
CUL2	2
CUL4A	2
CUL4B	2
CUL5	2
CUL9	0
CUL7	0
CUTA	0
CUX1	0
CWC22	2
CWC25	0
CWC27	2
CWF19L1	2
CWF19L2	2
CXADR	2
CXCL10	0
CXCL12	1
CXCL16	0
CXCL9	0
CXCR2	1
CXCR4	0
CXorf38	2
CXorf56	1
CXXC1	0
CXXC5	0
CYB561	0
CYB561A3	1
CYB5B	4
CYB5D1	1
CYB5R1	1
CYB5R3	0
CYB5R4	2
CYBA	0
CST3	0
CYBB	1
CYBC1	0
CYBRD1	2
CYCS	2
CYFIP1	1
CYLD	2
CYP1B1	1
CYP2C18	2
CYP2C9	1
CYP2J2	2
CYP2R1	0
CCDC58	0
CYP2U1	2
CYP39A1	2
CYP4A11	1
CYP4F2	1
CYP4F3	1
CYP4V2	1
CYP51A1	4
CYP7B1	2
CYP8B1	1
CYRIA	1
CYRIB	2
CYTH1	1
CYTH2	0
CYTH4	0
CYTIP	0
CYYR1	1
D2HGDH	0
DAAM1	1
DAB2	1
DAB2IP	1
DAG1	1
DAGLB	0
DAP	1
DAPK1	1
DAPK3	0
DARS1	2
DARS2	2
DAZAP1	0
DAZAP2	1
DBNL	0
DBR1	2
DBT	2
DCAF1	1
DCAF10	2
DCAF11	1
DCAF12	1
DCAF13	2
DCAF15	0
DCAF16	1
DCAF17	2
DCAF5	0
DCAF6	2
DCAKD	1
DCBLD1	2
DCBLD2	2
DCK	2
DCLRE1A	2
DCN	0
DCP2	2
DCTD	1
DCTN1	1
DCTN2	0
ACOT9	0
DCTN3	0
DCTN4	1
DCTN5	1
DCTN6	2
DCUN1D1	2
DCUN1D3	1
DCUN1D4	2
DCUN1D5	3
DCXR	0
DDAH1	1
DDAH2	0
DDB1	1
DDC	1
DDI2	1
DDIT3	0
DDO	1
DDOST	1
DDR2	1
DDRGK1	0
DDX1	2
DDX10	2
DDX17	1
DDX18	2
DDX19A	1
DDX20	0
DDX21	1
DDX27	0
DDX39B	0
DDX3X	1
DDX41	0
B4GALT3	0
DDX42	1
DDX46	2
DDX47	2
DDX49	0
CYC1	0
DDX5	0
DDX50	2
DDX51	0
DDX52	2
DDX54	0
DDX56	0
DDX58	2
DDX6	1
DDX60	2
DDX60L	2
DEAF1	0
DECR2	0
DEDD	1
DEDD2	0
DEF8	0
DEGS1	2
DEK	2
DELE1	1
ACAD8	1
DENND11	1
DENND1A	1
DENND4B	0
DENND4C	2
DENND5B	1
DENND6A	2
DENR	2
DEPDC7	3
DEPTOR	1
DERA	2
DERL1	2
DERPC	1
DESI2	2
DEXI	0
DFFA	1
DGCR2	1
DGCR6L	0
BLVRB	0
DGKD	0
DGKZ	0
DHCR24	1
DHCR7	4
DHDDS	1
DHFR	2
DHFR2	2
DHPS	0
DHRS3	0
DHTKD1	1
DHX15	2
DHX16	0
DHX29	2
DHX30	0
ABCF3	0
DHX33	1
DHX36	3
DHX38	0
DHX40	2
DHX9	2
DIABLO	0
DIAPH1	0
DIAPH2	2
DICER1	2
DIDO1	1
DIMT1	2
DIO1	1
DIP2B	1
DIP2C	1
DIPK1A	2
DIPK2A	2
DIS3	2
DIS3L	1
DIXDC1	1
DKC1	2
DKK3	0
DLAT	2
DLC1	1
DLD	2
DLG1	1
DLGAP4	0
DLST	1
DMAC2	1
DMAP1	0
DMD	1
DMGDH	1
DMRTA1	2
DMXL1	2
DNAAF2	2
DNAAF4	0
DNAJA1	2
DNAJA2	1
DNAJA3	1
DNAJB11	0
DNAJB12	0
DNAJB14	2
DNAJB4	2
DNAJB6	1
DNAJB9	2
BET1	2
DNAJC10	2
DNAJC11	0
AP5S1	0
DNAJC13	2
DNAJC14	1
DNAJC16	1
DNAJC19	3
DNAJC2	0
DNAJC21	2
DNAJC22	1
DNAJC24	2
DNAJC25	3
DNAJC3	2
DNAJC4	0
DNAJC5	1
DNAJC7	0
DNAJC8	0
DNASE1L3	1
DNASE2	1
DNM1L	2
DNM2	0
DNAAF5	0
DNMBP	1
DNPEP	0
DNPH1	0
DNTTIP2	2
DOCK1	1
DOCK4	2
DOCK6	0
DOCK7	2
DOCK8	1
DOCK9	1
DOK2	0
DOK4	1
DOLK	0
DOLPP1	1
DONSON	0
DOP1A	2
DPAGT1	2
DPF2	0
DPH1	0
DPH2	0
DNAJB2	0
DPH3	0
DPH5	3
DPH6	2
DPH7	0
DPM1	2
DPM3	0
DPP3	0
CLPB	0
DPP4	2
DPP7	0
DPP8	2
DPP9	0
DPT	0
DPY19L1	2
DPY19L4	2
DPY30	3
CWC15	3
DPYD	2
DPYS	0
DPYSL2	1
DR1	2
DRAM1	2
DRAM2	3
DRAP1	0
DRG1	0
DSC2	2
DSE	1
DSG1	2
DSG2	2
DSP	1
DSTN	2
DTD2	2
DTNA	0
DTWD1	3
DTWD2	2
DTX3L	1
DTX4	1
DTYMK	0
DUS1L	0
DUS3L	0
DUS4L	3
DUS4L-BCAP29	2
DUSP16	1
DUSP23	0
DUSP3	1
DUSP5	1
DUT	3
DVL1	0
DVL3	0
DXO	0
DYM	1
DYNC1H1	0
DYNC1I2	2
DYNC1LI1	2
DYNC1LI2	2
DYNC2I2	0
DYNC2LI1	2
DYNLL2	1
CENPBD1	1
DYNLT1	2
DYNLT3	2
DYRK1A	1
DYRK1B	0
DYRK2	1
DYSF	0
DZIP3	2
E2F4	0
E4F1	0
CBX8	0
EAF1	1
EAPP	2
EARS2	1
EBAG9	2
EBNA1BP2	0
EBP	4
ECE1	1
ECHDC1	2
ECHDC2	0
ECI1	0
ECI2	2
ECM1	0
ANGPTL6	0
ECM2	2
ECSCR	0
ECSIT	0
EDC4	0
EDEM1	1
EDEM3	2
EDF1	0
EDNRB	2
EDRF1	0
AL139011.2	1
DUSP11	0
EEA1	2
EED	3
EEF1A1	2
EEF1AKMT4	0
EEF2K	1
EEF2KMT	0
EEFSEC	0
EFCAB14	1
EFEMP1	0
EFHC1	0
EFNB1	1
EFR3A	2
EGFL7	0
EGFL8	0
EGFR	1
EGLN1	1
EHBP1	2
EHBP1L1	0
EHD1	0
EHD3	1
EHD4	1
EHHADH	1
EHMT1	1
EHMT2	0
EI24	2
EID1	1
EIF1AX	2
EIF2A	2
EIF2AK1	1
EIF2AK2	2
EIF2AK3	2
EIF2AK4	3
EIF2B1	1
EIF2B2	0
EIF2B3	0
EIF2B4	0
EIF2S1	2
EIF2S2	2
EIF2S3	2
EIF3A	1
EIF3B	1
EIF3C	1
EIF3E	3
EIF3F	0
EIF1	0
EIF3G	0
EIF3H	2
EIF3J	2
EIF3K	0
EIF3L	2
EIF3M	3
EIF4A1	0
EIF4A2	2
EIF4A3	1
EIF4B	1
EIF4E	2
EIF4E2	1
EIF4E3	2
EIF4EBP2	1
EIF4G1	0
EIF4G2	2
EIF4G3	1
EIF4H	1
EIF5	2
EIF5A	0
ELAC2	1
ELAVL1	0
CYP4F22	0
DAO	0
ELF1	1
ELF2	1
ELFN1	0
ELK1	1
ELK3	1
ELL2	2
ELMO1	1
ELMO2	1
ELMO3	0
ELMOD2	1
ELOA	1
ELOB	0
ELOVL1	0
ELOVL2	2
ELOVL5	2
ELOVL6	2
ELP1	1
ELP2	2
ELP3	1
EMB	2
EMC1	1
EMC10	0
EMC2	2
EMC3	1
EMC6	0
EMC7	3
EMC9	0
EMCN	2
EMD	0
EMILIN1	0
EML1	1
EML3	0
EML4	2
ENAH	1
ENG	0
ENGASE	0
ENKD1	0
ENO1	1
ENOPH1	2
ENOX2	1
ENPEP	2
ENPP1	2
ENPP4	2
ENTPD1	0
ENTPD3	0
ENTPD4	1
ENTPD5	1
ENTPD6	0
ENTPD7	1
ENTPD8	0
ENTR1	0
ENY2	0
EOGT	0
CASK	0
EP300	1
EPAS1	1
EPB41	1
EPB41L2	1
EPB41L3	1
EPB41L4B	2
EPB41L5	2
EPC2	2
EPDR1	1
EPG5	2
EPHB4	0
CDIP1	0
EPHX1	0
EPM2A	1
EPM2AIP1	2
EPN1	0
C1orf56	0
EPOR	0
EPRS1	2
EPS15	2
EPS15L1	0
EPS8	1
EPS8L2	0
ERAP1	2
ERBB2	0
ERBB3	1
ERBIN	2
ERC1	1
ERCC2	0
ERCC5	0
ERCC6	2
ERCC8	2
ERF	0
ERG	1
ERG28	4
ERGIC1	1
ERGIC2	2
ERGIC3	0
CD63	0
EEF2	0
ERH	3
ERI1	2
ERI2	2
ERI3	0
ERLEC1	2
ERLIN1	1
ERLIN2	1
ERMARD	0
ERN1	1
ERO1A	2
ERO1B	2
ERP44	2
ESAM	0
ESD	2
ESF1	2
ESPN	0
[truncated: 5,625 more rows]

## Sheet: cohort2_75
Gene	Module
AADAT	0
A1CF	0
AAMDC	0
A1BG	0
AAAS	0
AAMP	0
AAR2	0
AAGAB	1
AARS1	1
AARS2	0
AARSD1	1
AASDH	0
AASDHPPT	1
AATF	1
ABAT	0
AASS	0
ABCA1	0
ABCA6	0
ABCA8	0
ABCA9	0
ABCB10	1
ABCB11	0
ABCB7	0
ABCB8	1
ABCC3	0
ABCA2	0
ABCC6	0
ABCC9	0
ABCD1	0
ABCD3	1
AADAC	2
ABCB4	1
ABCD4	0
ABCE1	1
ABCF1	1
ABCF2	1
ABCF3	1
ABCG5	0
ABCG8	0
ABHD10	0
ABHD11	0
ABHD13	1
ABHD14A-ACY1	2
ABHD14B	2
ABHD15	0
ABHD16A	1
ABHD17B	1
ABHD18	0
ABHD2	1
ABHD5	1
ABHD6	1
ABI1	1
ABHD12	1
ABI2	0
ABITRAM	1
ABL1	0
ABL2	0
ABLIM1	0
ABLIM3	0
ABR	1
ABRAXAS1	0
ABRAXAS2	1
ABT1	2
ABTB1	2
ABTB2	0
AC003002.2	0
AC005154.5	2
AC008770.2	0
AC012213.5	1
AC068533.4	0
AC069544.2	1
AC079741.2	1
AC084756.2	0
AC090517.4	0
AC013394.1	0
AC091959.1	0
AC092718.3	0
AC114402.2	0
AC117378.1	2
AC091304.6	2
AC119733.1	0
AC138811.2	2
AC138969.1	0
AC207582.2	0
AC241410.1	0
AC241401.1	0
AC241640.2	0
AC245049.1	0
AC256230.1	0
AC270091.1	0
AC270107.1	0
AC270107.2	0
AC270107.3	0
AC270107.5	0
AC270107.6	0
AC270107.7	0
AC270129.2	0
ACACB	0
ACAD10	0
ACAD11	0
ACAA1	0
ACAD8	1
ACAD9	1
ACADL	0
ACADM	1
ACAA2	1
ACADVL	1
ACAP3	0
ACAT1	1
ACAT2	3
ACACA	3
ACBD3	1
ACBD4	2
ACBD5	0
ACBD6	1
ACD	2
ACER3	1
ACIN1	0
ACLY	3
ACMSD	0
ACO1	0
ACO2	1
ACOT2	2
ACOT1	2
ACOT7	1
ACOT9	1
ACOX1	0
ACOX2	0
ACOX3	1
ACP1	1
ACP2	1
ACSF2	2
ACSL1	1
ACSL3	1
ACSL5	0
ACSM2A	0
ACSM2B	0
ACSS2	3
ACSS3	1
ACTB	1
ACTG1	1
ACTN1	1
ACTN4	0
ACTR10	2
ACTR1A	1
ACTR1B	2
ACTR2	1
ACTR3	1
ACTR3B	0
ACTR3C	0
ACTR5	1
ACTR6	1
ACTR8	1
ACVR1B	0
ACVR2A	1
ACVR2B	0
ACY1	2
ACYP2	0
ADAL	1
ADAM10	1
ADAM15	2
ABI3	2
ADAM17	1
ADAM9	1
ADAMTS2	0
ADAMTS9	1
ADAMTSL3	0
ADAMTSL4	0
ADAR	1
ADAT1	0
ADAT2	1
ADCK2	1
ADCY1	0
ADCY6	0
ADCY7	0
ADCY9	0
ADD1	1
ADGRA3	0
ADGRE5	2
ADGRF5	1
ADGRG6	0
ADGRL2	0
ADH1B	0
ADH1A	0
ADH4	0
ADH5	1
ADH6	0
ADHFE1	0
ACSM5	0
ADIPOR1	2
ADIPOR2	1
ADNP	0
ADPGK	1
ADAP2	2
ADPRS	1
ADRA1A	0
ADRB2	0
ADRM1	1
ABHD17A	2
ADSL	1
ADSS2	1
AEBP1	2
ADAMTSL2	2
AEBP2	0
AFAP1L1	1
AFDN	0
AFF1	0
AC244489.1	0
AFF4	0
AFG1L	0
AFG3L2	1
AFM	1
AFMID	0
AFTPH	1
AGA	1
AGAP3	0
AGAP5	0
AGAP4	0
AGAP6	0
AGAP9	0
AGFG1	1
AGFG2	0
ABCB6	0
AGGF1	1
AGK	0
AGL	0
ADGRG7	0
AGMAT	0
AGMO	0
AGO1	0
AGO3	0
AGO4	0
AGPAT1	1
AGPS	1
AGT	0
AGTPBP1	1
AGTR1	0
AGXT	0
AGXT2	0
AHCTF1	0
AHCY	0
AHCYL1	0
AHNAK	0
ADD3	2
AHSA1	1
AHSG	0
AIDA	0
AIF1	2
AGTRAP	2
AIFM1	1
AIFM2	0
AIG1	0
AIMP1	1
AIMP2	1
ADSS1	1
AIP	2
AJUBA	1
ACOT12	1
AK1	2
AK2	1
AK3	1
AK4	2
AK6	1
AK9	0
AKAP1	0
AKAP10	1
AKAP11	0
AAK1	1
AKAP12	1
AKAP13	1
AKAP17A	0
AKAP6	0
AKAP7	2
AKAP8	0
AKAP8L	0
AKAP9	0
AKIP1	1
AKIRIN1	1
AKIRIN2	0
AKNA	0
AKR1A1	2
AKR1B1	2
AKR1C2	2
AKR1C1	2
AKR1C3	2
AKR1C8P	0
AKR1D1	0
AKR7A2	2
AKR7A3	2
AKT1	0
AKT1S1	0
AKT2	0
AKTIP	1
AL031178.2	0
AGPAT3	2
AL031315.1	0
AL034430.1	2
AL034430.2	1
AL109811.3	0
AL139011.2	0
AL355315.1	1
AL445524.2	1
AL627230.1	0
AL845331.1	0
ALAD	0
ALCAM	1
ALDH16A1	0
ALDH18A1	1
ALDH1A1	1
ALDH2	0
ADGRV1	2
ALDH3A2	0
ALDH4A1	0
ALDH5A1	0
ALDH6A1	0
ACADSB	0
ALDH7A1	0
ALDH8A1	0
ALDH9A1	0
ALDOA	2
ALDOC	3
ALG1	1
ALG10	0
ALG11	0
ALG12	1
ALG14	2
ALG2	1
ALG3	2
ALG5	2
ALG6	1
ALG8	1
ALG9	1
ALKBH1	1
ALKBH3	1
ALKBH4	0
ALKBH5	0
ALKBH8	1
ALMS1	0
ALOX5	2
ALOX5AP	2
ALPK1	0
ALPL	0
ALS2	0
ALS2CL	0
ALYREF	1
AMACR	0
AMBP	2
AMD1	1
AC092073.1	1
AMDHD1	0
AMDHD2	0
AMER1	0
AMFR	1
AMMECR1	1
AMMECR1L	1
AMN1	0
AMOTL1	0
AMT	0
AMY2B	0
AMZ2	1
ACOT13	2
ANAPC1	0
ANAPC10	2
ANAPC13	2
ANAPC16	2
ANAPC2	0
AMPD2	0
ANAPC4	1
ANAPC5	0
ANAPC7	1
ANG	2
AL163636.1	2
ANGEL1	0
ANGEL2	1
ANGPTL2	2
ANGPTL6	0
ANGPTL8	1
ANKAR	0
ANKEF1	1
AHI1	1
ANKFY1	0
ANKH	1
ANKHD1	0
ANKHD1-EIF4EBP3	0
ANKIB1	1
ALG13	0
ANKLE1	0
ANKLE2	1
ANKMY1	0
ANKMY2	1
ANKRA2	0
ANKRD10	0
ANKRD13A	1
ANKRD13C	0
ANKRD13D	1
ANKRD16	0
ANKRD17	0
ANKRD26	0
ANKRD28	0
ANKRD36	0
ANKRD36B	0
ANKRD36C	0
ANKRD39	2
ANKRD40	1
ANKRD44	1
ANKRD46	0
ANKRD49	1
ANKRD50	1
ANKRD52	0
ANKRD54	1
ANKS1A	0
ANKS3	0
ANKS4B	0
ANKZF1	0
ANO1	0
ANO6	0
ANP32A	1
ANP32B	0
ANP32E	1
ANTKMT	2
ANAPC11	2
ANTXR1	2
ACTA2	2
ANK3	2
ANTXR2	0
AHR	0
ANXA1	2
ANXA11	1
ANXA2	2
AKR1B10	2
ANXA4	2
ANXA3	2
ANXA5	1
ANXA6	1
ANXA7	2
AOAH	2
AOC3	0
AOPEP	0
AOX1	0
AP002495.1	0
AP002512.3	0
AP1AR	0
AP1B1	1
AP1G1	0
AP1G2	0
AP1M1	2
AP1S1	2
AP1S2	2
AP2A1	0
AP2A2	1
AP2B1	0
AP2M1	1
AP2S1	2
AP3B1	1
AP3D1	0
AP3M1	1
AP3M2	1
AP3S1	2
ACAP2	1
AP3S2	1
AP4B1	1
AP4E1	1
ANO5	1
AP4S1	0
AP5M1	1
AP5Z1	0
APAF1	0
APBA1	0
APBA3	2
APBB1IP	0
APBB2	0
APBB3	2
APC	1
APEH	1
APEX1	2
APEX2	2
APH1A	2
APH1B	2
API5	1
APLF	0
APLP2	0
APMAP	0
APOA5	1
APOB	0
APOBEC3C	2
APOBEC3G	2
APOC4-APOC2	2
APOC2	2
APOE	2
APOF	0
APOH	2
APOL1	0
APOL2	1
APOL3	1
APOL6	0
APOOL	0
APP	0
APPBP2	1
APPL1	1
APPL2	0
APRT	2
APTX	1
AQP1	2
AQP11	0
AQP9	0
AQR	1
AR	0
ARAF	2
ARAP1	0
ARAP2	1
ARCN1	0
AREL1	1
ARF1	2
ARF5	2
ARF6	1
ARFGAP1	0
ARFGAP2	0
ARFGAP3	1
ARFGEF1	0
ARFGEF2	1
AC091167.6	0
ARFIP1	1
ARFIP2	1
ARFRP1	0
ARG1	1
ARGLU1	0
ARHGAP1	0
ARHGAP12	0
ARHGAP15	2
ARHGAP18	1
ARHGAP19	1
ARHGAP21	1
ARHGAP25	2
ARHGAP26	0
ARHGAP27	2
ARHGAP29	0
ARHGAP30	2
ARHGAP31	1
ARHGAP32	0
ARHGAP35	0
ABCC2	0
ARHGAP4	2
ARHGAP42	0
ARHGAP45	2
ARHGAP8	0
ARHGAP9	2
ARHGDIA	2
ARHGDIB	2
ARHGEF1	0
ARHGEF10L	0
ARHGEF11	0
ARHGEF12	0
ARHGEF18	0
ARHGEF2	1
ARHGEF26	0
ARHGEF3	2
ARHGEF40	0
ARHGEF6	1
AKT3	1
ARHGEF7	0
ARID1A	0
ARID1B	0
ARID2	0
ARID4B	0
ARIH1	0
ARIH2	1
ARL1	2
ARL13B	1
ARL14EP	1
ARL16	0
ARL2	2
ARL2BP	1
ARL4C	2
ARL5A	1
ANKRD55	1
ARL5B	1
ARL6IP1	0
ARL6IP4	2
ARL6IP5	2
ARL6IP6	1
ARL8A	1
ARL8B	1
ARMC1	1
ARMC10	2
ARMC4	0
ARMC5	0
ARMCX3	1
ARMCX5	1
ARMCX6	1
ARMH3	0
ARMT1	1
ARNT	0
ARNTL2	2
ARPC1A	2
ARPC2	2
ARPC3	2
ARPC4	2
ARPC5	1
ARPC5L	2
ARPP19	1
ARRB2	2
ARRDC1	0
ARRDC2	2
ARRDC4	1
ARSA	2
ARSD	0
ACY3	0
ARSL	0
ARV1	1
ARVCF	0
AS3MT	0
ASAH1	1
ASAP1	1
AGO2	0
ASAP2	0
ASB1	0
ASB13	0
ASB3	0
ASB6	0
ASB7	1
ASB8	1
ASCC1	1
ASCC2	0
ASCC3	1
ASCL1	0
ASDURF	1
ASF1A	1
ASGR1	0
ASGR2	2
ASH1L	0
ASH2L	0
ASL	0
ASMT	0
ASMTL	0
ASNSD1	1
ASPDH	2
ASPH	1
ASPN	2
ASPSCR1	2
ASTN2	0
ASXL2	0
ATAD1	1
ATAD2	1
ATAD2B	0
ATAD3A	1
ATAD3B	0
AP5S1	2
ATE1	0
ASAH2B	1
ATF1	1
ATF2	0
ATF4	2
ATF5	1
ATF6	1
ATF6B	0
ATF7	0
ATF7IP2	0
ATG10	0
ATG101	1
ATG12	1
ATG14	0
ATG16L1	0
ATG16L2	0
ATG2A	0
ATG2B	0
ATG3	1
ATG4A	1
ATG4B	0
ATG4C	1
ATG4D	2
ATG5	1
ATG7	1
ATG9A	1
ATIC	0
ATL2	0
ATL3	1
ATM	1
ATMIN	1
ATN1	0
AC132217.2	0
ATOX1	2
ATP10D	1
ATP11A	0
ATP11B	1
ATP11C	0
ATP13A1	0
ATP13A3	1
ATP1A1	2
ATP1B1	1
ATP2A2	1
ATP2B1	1
ATP2B2	0
ATP2B4	1
ATP2C1	1
ATP5F1A	1
ATP5F1B	2
ATP5F1C	2
APCS	2
APOA2	2
ATP5F1D	2
ATP5F1E	2
ATP5IF1	2
ATP5MC1	2
AL713999.2	2
ATP5MC2	2
ATP5MC3	2
ATP5MD	2
ATP5ME	2
APOC3	2
ATP5MF	2
ATP5MG	2
ATP5MPL	2
ATP5PB	2
ATP5PD	2
ATP5PF	2
ATP5PO	2
ATP6AP1	1
ATP6AP1L	0
ATP6AP2	1
ATP6V0A1	0
ATP6V0A2	1
ATP6V0B	2
ATP6V0C	1
ATP6V0D1	1
ATP6V0E1	2
ATP6V1A	1
ATP6V1B2	1
ATP6V1C1	1
ABCB1	1
ATP6V1D	1
ATP6V1E1	1
ATP6V1F	2
ATP6V1G1	1
ATP6V1H	1
ATP7B	0
ATP8B1	1
ATP8B3	0
ATP9A	1
ATP9B	0
ATPAF1	1
ATR	1
ATRAID	2
ATRN	0
ATRX	0
ATXN1	0
ATXN10	1
ATXN1L	0
ATXN2	0
ATXN3	0
ATXN7	0
ATXN7L1	0
ATXN7L3	0
ATXN7L3B	0
AUH	0
AUP1	2
AURKA	2
AURKAIP1	2
AVEN	1
AVIL	0
AVL9	1
AVPI1	2
AXIN1	0
AXIN2	1
AXL	2
ACVRL1	2
AZGP1	0
AZI2	1
B2M	2
B3GALNT2	0
B3GAT3	2
B3GLCT	1
B3GNT2	1
B4GALT1	0
ACKR2	0
B4GALT2	2
B4GALT3	2
B4GALT5	0
B4GALT7	2
B4GAT1	2
BAAT	0
BABAM1	2
BABAM2	1
BACE2	2
BAD	2
BAG1	0
BAG2	1
BAG3	1
BAG4	0
BAG5	1
BAG6	0
BAHD1	0
BAIAP2	1
BAP1	0
BASP1	2
BAX	2
AEN	2
BAZ1A	1
BAZ1B	0
BAZ2A	0
BAZ2B	0
BBIP1	1
BBS10	1
BBS2	0
BBS4	0
BBS5	2
BCAP29	2
BCAP31	1
BCAR1	0
BCAR3	1
BCAS2	1
BCAS3	0
BCAS4	0
BCCIP	1
BCKDHA	0
BCKDHB	0
BCKDK	2
BCL10	2
ATP1B3	2
BCL2L1	1
BCL2L11	0
BCL2L13	0
BCL3	0
BCL7A	1
BCL7B	0
BCL7C	2
BCLAF1	0
BCLAF3	0
BCO2	0
BCR	0
BCS1L	2
BDH2	1
BDP1	0
BEAN1	0
BECN1	1
BEND7	0
BEST1	0
BET1	1
BET1L	0
BFAR	1
BHLHE40	0
BHMT2	0
BICC1	2
BICD2	0
BICRAL	0
BID	2
BIN1	1
BIN2	2
BIRC2	1
BIRC3	2
BIRC6	0
BIVM	1
BLCAP	2
BLOC1S1	2
AKR1C4	2
BLOC1S2	2
BLOC1S5	1
BLOC1S6	0
BLVRA	2
BLVRB	2
BLZF1	1
BMERB1	0
BMI1	1
BMP1	0
BMP10	2
BMP2K	1
BMPER	1
BMPR2	0
BMS1	0
BMT2	1
BNIP2	1
BNIP3	2
BNIP3L	1
BOD1	0
BOD1L1	0
BOK	2
BOLA2-SMG1P6	1
BOLA2B	2
BOLA3	2
BOP1	2
BORCS8	0
BPNT1	1
BPNT2	0
BPTF	0
BRAF	0
BRAP	1
BRAT1	0
BRCC3	1
BRD1	0
AGAP1	0
BRD2	0
BRD4	0
BRD8	0
BRD9	0
BRF2	0
BRI3	2
BRI3BP	2
BRIX1	1
BRK1	2
BRMS1	2
BRMS1L	1
BROX	1
BRPF3	0
BRWD1	0
BRWD3	0
BSDC1	2
BSG	2
BST2	2
BTAF1	0
BTBD1	1
BTBD10	1
BTBD2	0
BTBD6	2
BTBD9	0
BTD	0
BTF3	2
BTF3L4	1
BTG1	0
BTG2	2
BTG3	0
BTK	2
ADA2	2
BTN3A1	1
BTN3A2	1
BTN3A3	1
BTRC	1
BUB3	1
BUD13	0
BUD23	2
BUD31	2
BZW1	1
BZW2	1
C10orf88	1
C11orf54	0
C11orf58	1
C11orf68	2
C11orf71	0
C11orf80	0
C11orf98	2
C12orf29	1
C12orf4	1
C12orf45	0
C12orf57	2
C12orf66	0
C14orf119	2
C14orf28	1
C15orf40	0
C16orf70	0
C16orf72	0
C16orf89	0
C16orf91	2
C17orf49	2
C17orf58	2
C17orf80	0
C18orf21	2
C18orf25	1
C18orf32	2
C19orf12	1
C19orf25	0
AC026786.1	0
C19orf53	2
C19orf71	0
C1D	2
C1GALT1	0
C1GALT1C1	2
C1orf112	0
C1orf115	0
C1orf122	2
C1orf131	1
C1orf162	2
C1orf174	1
C1orf35	0
C1orf43	2
C1orf50	2
C1orf52	0
C1orf54	2
C1QA	2
AC004922.1	2
C1QB	2
C1QBP	2
C1QC	2
C1QTNF1	1
C1R	0
C1RL	0
BLNK	0
C1S	0
C2	0
C20orf194	1
BTN2A2	2
C20orf27	2
C21orf91	1
C2CD2	0
C2CD2L	0
C2CD3	0
C2CD5	0
C2orf49	1
C2orf68	0
C2orf69	1
C2orf72	0
C2orf80	0
C3	0
BCAM	0
C3AR1	2
C3orf38	1
C3orf49	0
C4A	0
C4BPA	0
C4BPB	0
C4orf19	0
C4orf3	2
C5	0
C5orf15	1
C5orf22	1
C5orf24	1
C5orf51	0
C6	0
C6orf120	2
C1orf56	2
C6orf163	0
C6orf47	1
C6orf62	1
C6orf89	1
C7	2
C7orf25	0
C7orf26	0
C8A	0
C8B	0
C8G	2
C8orf33	2
C8orf49	0
C8orf76	1
C8orf82	0
C9	0
C9orf16	2
ACP5	2
C9orf64	1
C9orf72	0
C9orf78	1
C9orf85	0
CA12	2
ABCC4	2
CA13	0
CA5A	0
CA5B	0
CAAP1	1
CAB39	1
CAB39L	0
CABIN1	0
CABLES1	0
CACFD1	0
CACHD1	1
CACNA1D	0
CACNA1H	0
CACUL1	1
CACYBP	2
CAD	0
CADM1	1
CADPS2	1
CALCOCO1	0
CALCOCO2	0
CALD1	1
CALHM6	2
CALM1	0
CALM2	1
CALM3	1
CALR	1
CALU	1
CAMK1	1
CAMK1D	1
CAMK2D	0
CAMK2G	0
CAMK2N1	2
CAMKK2	0
CAMLG	2
CAMSAP1	1
CAMSAP2	1
CAMSAP3	0
CAMTA2	0
CAND1	0
CANX	1
CAP1	1
CAP2	1
CAPG	2
CAPN1	2
CAPN3	0
CAPN7	0
CAPNS1	1
CAPRIN1	1
CAPRIN2	0
CAPS	0
CAPZA1	1
CAPZA2	1
CAPZB	2
CARD16	2
CARD19	2
CARD6	1
CARD8	0
CARHSP1	2
CARM1	0
CARMIL1	1
CARNMT1	1
CARS2	0
CASC3	0
CASD1	1
CASK	0
CASP1	2
CASP10	1
CASP2	0
CASP3	1
CASP4	1
ANKRD18A	1
CAPN2	2
CASP6	1
CASP7	1
CASP8	0
CASP8AP2	0
CAST	0
CASTOR1	0
CAT	0
CAV1	2
CAV2	1
CAVIN1	1
CAVIN2	1
CBFA2T2	0
CBFB	1
CBL	1
CBLB	0
CBLL1	0
CBR4	0
CBWD1	1
CBWD2	1
CBWD5	1
CBWD3	1
CBX1	1
CBX3	1
CBX4	1
CBX5	1
CBX7	0
CC2D1A	0
CC2D1B	0
CC2D2A	0
CCAR1	0
CCDC102B	2
CCDC107	2
CCDC115	2
CCDC117	0
CCDC12	1
CCDC121	0
CCDC122	1
CCDC124	0
CCDC125	0
CCDC126	2
CCDC130	0
CCDC14	0
CCDC142	0
CCDC146	0
CCDC150	0
CCDC158	0
CCDC159	0
CCDC167	2
CCDC171	0
CCDC174	0
CCDC18	0
CCDC186	1
CCDC191	0
CCDC198	0
CCDC22	1
CCDC24	2
CCDC25	1
CCDC28A	1
CCDC43	0
CCDC47	1
CCDC50	1
CCDC51	2
CCDC59	1
CCDC6	0
AL359092.3	0
CCDC66	1
CCDC68	0
CCDC69	0
CCDC71	0
CCDC71L	0
CCDC80	2
CCDC82	0
CCDC85C	0
CCDC88A	0
CCDC90B	1
CCDC91	0
CCDC93	0
CCL14	2
CCL19	2
CCL2	2
CCL20	2
CCL21	2
CCL3	2
CCL4	2
CCL5	2
CCM2	1
CCNB1IP1	0
CCNC	1
CCNDBP1	1
CCNG1	0
BTBD8	0
CCNG2	1
CCNH	1
CCNJL	0
CCNK	0
CCNL1	0
CCNL2	0
CCNQ	2
CCNT1	1
CCNT2	0
CCNY	1
CCNYL1	0
CCPG1	0
CCR1	2
CCR2	2
CCS	0
ADI1	2
CCSAP	1
CCSER2	1
CCT2	1
CCT3	1
CCT4	1
CCT5	1
CCT6A	1
CCT7	1
CCT8	1
CCZ1B	1
CD14	2
CD151	2
CD163	2
CD164	1
CD180	2
CD2	2
CD200R1	1
CD226	2
CD24	2
CD247	2
CD276	2
CD2AP	0
CD2BP2	2
CD300A	2
CD302	0
CD33	2
CD36	2
CD37	2
CD38	2
CD3D	2
CD3E	2
CD40	2
CD44	2
CD46	0
CD47	1
CD48	2
C15orf48	2
CD52	2
CD53	2
CD55	0
ABCA5	0
CD58	2
CD59	2
CD5L	2
CD63	2
CD68	2
CD72	2
CD74	2
ARPC1B	2
CCND3	2
CD83	2
CD84	2
CD86	2
CD93	2
CD99	2
CD99L2	0
CDADC1	0
CDAN1	0
CDC123	1
CDC14A	0
CDC14B	0
CDC16	0
CDC23	1
CDC25B	1
CDC26	2
CDC27	1
CDC34	2
CDC37	1
CDC37L1	1
CDC40	1
CDC42	2
CDC42BPA	0
CDC42BPB	0
CDC42EP4	2
CDC42SE1	1
CDC42SE2	1
CDC5L	0
CDC73	1
AGBL3	1
CDH1	1
CDH11	2
CDH2	0
CDH5	2
CDHR5	0
CDIPT	2
CDK10	0
CDK11B	0
CDK12	0
ADK	0
CDK13	0
CDK14	0
CDK17	1
CDK19	0
CDK2	1
CDK2AP1	2
CDK3	2
CDK4	2
CDK5	2
CDK5RAP1	0
CDK5RAP2	1
CDK5RAP3	0
CDK6	1
CDK7	1
CDK8	1
CDK9	0
BRF1	0
CDKAL1	0
CDKN1B	0
BTBD3	1
CDKN2AIP	1
CDKN2AIPNL	2
CDO1	2
CDON	2
CDS2	0
CDV3	1
CDYL	1
CDYL2	0
CEACAM1	0
CEBPA	0
CEBPB	0
CEBPD	2
CEBPG	1
CEBPZ	1
CEBPZOS	0
CECR2	0
CELF1	0
CELF2	2
CEMIP2	1
CENATAC	0
CENPB	2
CACTIN	2
CENPBD1	1
CENPC	0
CENPJ	0
CENPL	0
CENPQ	1
CENPT	0
CENPV	0
CEP104	0
CEP120	0
CEP135	1
CEP162	0
CEP164	0
CEP170	1
CEP170B	0
CAMK2B	1
CEP192	0
CEP20	1
CEP290	0
CEP295	1
CEP350	1
CEP43	0
CEP57	0
CEP57L1	0
CEP63	1
CEP68	0
CEP76	1
CEP78	1
CEP83	1
CEP85	0
CEP85L	1
CEP89	0
CBY1	0
CEP95	0
CEP97	1
CEPT1	1
CERCAM	2
CERK	1
CERS2	0
CERS5	0
CERS6	0
CERT1	0
CES1	2
CES2	2
CES3	0
CETN2	3
CETN3	1
CETP	2
CFAP20	1
CFAP298	1
CFAP36	1
CFAP410	2
CFAP70	0
CFAP97	1
CFB	0
CFD	2
CFDP1	0
CFH	0
CFHR2	2
CFHR1	2
CFHR3	2
CFHR4	0
CFHR5	0
CFI	0
CFL1	2
CFLAR	1
CFP	2
CFTR	2
CGGBP1	0
CGN	0
CGNL1	0
CGRRF1	0
CHAC2	1
CHAMP1	0
CHCHD1	2
CHCHD10	2
CHCHD2	2
CHCHD3	1
CHCHD4	1
CHCHD5	2
BOLA1	2
CHCHD6	2
CHD1	0
CHD1L	1
ARRB1	1
CHD2	0
CHD3	2
CHD4	0
CHD6	0
CHD7	0
CHD8	0
CHD9	0
CHERP	0
CHFR	1
CHIC2	1
CHKA	0
CHKB	0
CHM	1
CHML	0
CHMP1A	1
CHMP1B	1
CHMP2A	2
CHMP2B	1
CHMP3	1
AHCYL2	1
CHMP4A	2
CHMP4B	1
CHMP5	1
CHMP6	2
CHMP7	1
CHN1	0
CHN2	0
CHORDC1	0
CHP1	0
CHPF	2
CHPF2	1
CHPT1	2
CHRD	0
CHST13	2
CHST4	2
ALKAL2	2
CHST9	2
CHSY1	1
CHTF8	0
CHTOP	0
CHUK	1
CHURC1	2
CIAO1	2
CIAO2A	2
ANXA10	2
CIAO2B	2
CIB1	2
CIBAR1	1
CIC	0
CIDEB	2
AQP3	2
CIDEC	1
CIITA	2
CILK1	0
CINP	2
CIR1	0
CIRBP	0
CISD1	2
CISD2	2
CISD3	2
CENPX	2
CITED2	0
ARRDC3	0
CIZ1	0
CKAP2	1
CKAP4	1
CKAP5	0
CKLF	2
CKS1B	2
CKS2	2
CLASP1	0
CLASP2	1
CLASRP	0
CLCC1	1
CLCN3	0
CLCN5	0
CLCN6	0
CLCN7	1
CLDN1	0
CLDN10	2
CLDN12	0
CLDND1	1
CLEC10A	2
CLEC16A	0
CLEC1B	2
CLEC2B	2
CLEC2D	2
CLEC3B	2
CLEC4G	2
CLEC4M	2
CLEC7A	2
CLIC1	2
CLIC2	2
CLIC4	0
CLINT1	0
CLIP1	0
CLIP4	2
CLK1	0
CLK2	0
CLK3	1
CLMN	1
CLN5	0
CLN6	1
CLNS1A	1
CLOCK	1
CLP1	1
CLPB	1
CLPP	2
CLPS	0
CLPTM1	0
CLPX	0
CLSTN1	2
CHST15	2
CLSTN3	0
CLTA	2
CLTB	1
CLTC	1
CLU	0
CLUAP1	1
CLUH	0
CLUL1	0
CMAS	1
CMC1	2
CMC4	2
CMIP	0
CMKLR1	2
CMPK1	1
CMPK2	1
CMTM3	2
CMTM6	1
CMTM7	2
CMTR1	1
CMTR2	1
CNBP	0
CNDP1	0
CNDP2	1
CNIH1	2
CNIH4	2
CNKSR3	0
CNN2	0
CD1D	0
CNN3	1
CNNM2	0
CNNM3	0
CNOT1	0
CNOT10	1
CNOT11	1
CNOT3	0
CNOT4	0
CNOT6	0
CNOT6L	0
C16orf87	0
CNOT8	0
CNOT9	0
CNP	0
CNPPD1	1
CNPY2	2
CNPY3	0
CNPY4	0
CNRIP1	1
CNST	0
CNTLN	0
CNTRL	0
CNTROB	0
COA1	1
COA3	2
COA4	2
COA5	2
COA6	2
COA7	1
COA8	0
COASY	2
COBL	0
COBLL1	0
COG1	1
COG2	1
COG3	1
COG4	0
COG5	1
COG6	1
COG7	0
CAPN10	0
COG8	0
COIL	1
COL12A1	2
COL14A1	2
C1orf198	2
COL18A1	0
COL1A1	2
COL1A2	2
COL27A1	0
COL3A1	2
COL4A1	2
COL4A2	2
COL5A1	2
COL5A2	1
COL6A1	0
COL6A2	2
COL6A3	2
COLEC10	1
COLGALT1	1
COMMD1	2
COMMD10	1
COMMD2	1
COMMD3	2
COMMD3-BMI1	1
COMMD4	2
COMMD5	2
COMMD6	2
COMMD7	2
COMMD8	2
COMMD9	2
COMT	2
COMTD1	2
COP1	1
COPA	1
COPB1	1
COPB2	1
COPE	2
COPG1	1
COPG2	1
COPRS	2
COPS2	1
COPS4	1
COPS5	2
COPS6	2
COPS7A	2
COPS7B	0
COPS8	1
COPZ1	2
COPZ2	2
COQ10A	0
COQ10B	1
COQ2	2
COQ4	2
COQ5	1
COQ6	1
COQ7	1
COQ8A	0
COQ9	1
CORO1A	2
CORO1B	1
CORO1C	1
COTL1	0
COX11	1
COX14	2
COX15	0
COX16	2
COX17	2
COX18	1
COX19	1
COX20	2
COX4I1	2
COX5A	2
COX5B	2
COX6A1	2
COX6B1	2
ABHD14A	2
APOO	2
COX6C	2
COX7A2	2
COX7A2L	2
COX7B	2
COX7C	2
COPS9	2
COX8A	2
CP	0
CPB2	0
CPD	1
CPEB2	0
CPEB4	0
CPED1	0
CLDN14	0
CPLANE1	1
CPM	1
CPN1	0
CPN2	0
CPNE3	1
CPNE8	0
CPOX	0
CPPED1	0
CPQ	1
CPS1	0
CPSF1	0
CPSF3	1
CPSF4	0
CPSF6	0
CPSF7	0
CPT1A	1
CPT2	1
CPTP	2
CPVL	2
CR1	2
CRADD	0
CRAMP1	0
CRAT	0
CRB3	2
CRBN	0
CRCP	0
CREB1	1
CREB3	2
CREB3L2	0
CREB3L3	0
CREBBP	0
CREBL2	1
CREBZF	0
BTN2A1	0
CREG1	2
CRELD1	0
CRELD2	1
CREM	1
CRHBP	2
CRIM1	2
CRISPLD2	2
CRK	1
CRKL	0
CRLF3	1
CRLS1	2
CRNKL1	1
CROCC	0
CRP	2
AVPR1A	2
CRPPA	0
CRTAP	1
CRTC2	0
CRY1	1
CRY2	0
CRYAB	2
CRYBG1	0
CRYBG3	1
CRYGS	0
CRYL1	2
CRYZ	1
CRYZL1	0
CS	1
CSAD	0
CSDE1	1
CHRAC1	1
CSE1L	1
CSF1	0
CSF1R	2
CSF2RA	0
CSGALNACT2	1
CSNK1A1	1
CSNK1D	0
CSNK1E	0
CSNK1G2	0
CSNK1G3	1
CSNK2A1	0
CSNK2A2	0
CSNK2B	2
CSPP1	0
CFAP44	0
CSRNP1	2
CSRP1	2
CST3	2
ABRACL	2
CST7	2
CSTB	2
CSTF1	1
CSTF2	1
CSTF2T	1
CSTF3	1
CTBP1	0
CTBP2	1
CTBS	1
CTC1	0
CTCF	1
CTCFL	0
CTDP1	0
CTDSP1	0
CTDSP2	0
CTDSPL	0
CTDSPL2	1
CTH	0
CTIF	0
CTNNA1	1
CTNNA3	0
CTNNAL1	1
CTNNB1	1
CTNNBL1	0
CTNND1	0
CTNS	1
CTPS1	0
CTPS2	0
CTR9	1
CTSA	2
CTSC	2
CTSD	1
CTSF	2
ALDOB	3
CTSK	2
CTSL	1
CTSO	0
CTSS	2
CLEC12A	2
CTSZ	1
CTTN	1
CTTNBP2NL	1
CUEDC2	2
CUL1	1
CUL2	1
CUL3	0
CUL4A	0
CUL4B	0
CCNI	0
CUL5	1
CUL7	0
CUL9	0
CUTA	2
CUTC	1
CUX1	0
CWC15	2
CWC22	0
CWC25	0
CWC27	1
CWF19L1	1
CWF19L2	0
CXADR	0
CXCL10	2
CXCL12	2
CXCL16	2
CXCL6	2
CXCL9	2
CXCR2	2
CXCR4	2
CXorf38	1
CXorf56	1
CXXC1	1
CXXC5	0
CYB561	1
CYB561A3	1
CYB561D1	0
CYB561D2	2
CYB5A	2
CYB5B	1
CYB5D1	0
CYB5R1	2
CYB5R3	0
CYB5R4	1
CYB5RL	0
CYBA	2
CYBB	2
CYBC1	2
CYBRD1	2
CYC1	2
CYCS	2
CYFIP1	1
CYLD	1
CYP20A1	0
CYP21A2	0
CYP27A1	0
CYP2C9	0
CYP2E1	0
CYP2J2	1
CYP2R1	1
CYP2U1	1
CYP39A1	0
CYP4A11	0
CYP4F11	0
CYP4F2	0
CYP4F22	3
CYP4F3	0
ASPG	0
CYP4V2	0
CYP4X1	0
CYP51A1	3
CYP7B1	0
CYP8B1	0
CYRIA	2
CYRIB	2
CYSTM1	2
CYTH1	0
CYTH2	0
CYTH3	2
CYTH4	2
CZIB	2
D2HGDH	0
DAAM1	0
DAB1	0
DAB2	1
DAD1	2
DAGLB	0
DAND5	0
DAO	1
DAP	0
DAP3	1
DAPK1	0
DAPK2	0
DAPK3	1
CARS1	2
DAPL1	0
DARS1	1
DARS2	1
DAZAP1	0
DAZAP2	2
DBI	2
DBNDD2	2
DBNL	1
DBR1	1
DBT	0
DCAF1	0
DCAF10	1
DCAF11	0
DCAF12	1
DCAF13	1
DCAF15	0
DCAF16	0
DCAF17	1
DCAF4	1
DCAF5	0
DCAF6	0
DCAF7	0
DCAF8	0
DCAKD	0
DCBLD1	1
DCBLD2	0
DCDC2	2
DCK	1
DCLRE1A	0
DCN	2
DCP1A	0
DCP1B	0
DCP2	1
DCTD	1
DCTN1	0
DCTN2	1
DCTN3	2
DCTN4	0
ARHGEF9	0
DCTN5	1
DCTN6	1
DCUN1D1	1
DCUN1D3	1
DCUN1D4	0
DCUN1D5	1
DCXR	2
DDA1	2
DDAH2	2
DDB1	1
DDC	0
DDHD1	1
DDHD2	1
DDI2	0
DDIAS	0
DDIT4	3
DDO	1
DDOST	2
DDRGK1	2
DDX1	1
DDX10	1
DDX17	0
DDX18	1
DDX19A	1
DDX19B	0
DDX20	1
DDX21	1
DDX23	1
DDX24	1
DDX27	0
DDX28	1
DDX31	0
DDX39A	1
DDX39B	0
DDX3X	0
DDX41	1
[truncated: 7,592 more rows]

## Sheet: cohort3_58
Gene	Module
AAR2	3
AAMDC	3
ABCC3	3
ABCD3	5
ABCB4	1
ABCG8	2
ABCG5	6
ABRAXAS1	3
AARS2	2
AC007325.1	3
AC008770.2	3
AC073610.2	3
AC091959.1	3
AC138811.2	4
AC104109.3	4
AC241401.1	0
AASDH	0
AC241410.1	0
AC241640.2	0
AC245033.1	4
AC245175.1	1
AC243837.3	1
AC256203.1	1
AC270091.1	3
AC256230.1	3
AC270107.1	3
AC270107.2	3
AC270107.3	3
AC270107.5	3
AC270107.6	3
AC270107.7	3
AC270107.9	3
AC270129.2	3
ACAA1	2
AC132217.2	2
ACAD11	4
ACAA2	4
ACADM	5
ACADSB	6
A1CF	6
ACAP3	2
ACOX2	0
ACKR4	0
ACSM2B	6
ACSM2A	6
ACSS2	7
ACAT2	7
ADA2	1
AC004922.1	1
ADAMTS2	1
ABCC1	0
ACTB	2
ADAMTSL2	1
ABHD4	2
ADAMTSL4	3
ADARB1	3
ADCY7	3
ADCY9	3
ADGRF5	1
ADH1B	4
ADH1A	4
ADH1C	4
ADH4	4
ADSS2	1
AEBP1	1
AGAP6	3
AGAP9	3
AGFG2	2
ACBD4	2
ACVR1	2
AGK	3
AC092718.3	3
AGMAT	2
ACADS	2
AGO2	2
AGRN	2
ABHD16B	2
ACTR1B	2
AHCY	2
AGXT	2
AHDC1	2
AHNAK	0
ACTR2	1
AK3	0
ACOX1	0
AK4	0
ABCC2	0
AKAP11	0
AKAP17A	2
AKR1B1	1
AKR1B15	1
AKR1B10	1
AKR1C2	4
AKR1C1	4
AKR1C3	4
AKR1C4	4
AKR1D1	6
ADGRV1	6
AL031315.1	3
AL139011.2	3
AL645922.1	5
A1BG	2
ALDH1A1	4
ALDH2	2
ALDH3A1	1
ALDH3A2	4
ALDH6A1	6
ALDOA	1
ADAM15	1
AJUBA	5
ALDOC	7
ALKBH5	2
ALMS1	0
ALPK1	0
ALS2CL	3
AMBP	2
ANAPC2	2
ANGEL1	2
AMN1	2
ANGPT1	1
ADAM9	1
ANKEF1	0
ALCAM	0
ANKLE1	0
AKAP8L	0
ANKRD13D	1
ANKRD17	0
ANKRD36	0
AFF4	0
ANKRD50	0
ABI1	1
ANKRD52	2
ACTN1	2
AKT1	2
ANKS6	0
ANKDD1A	0
ANTXR1	1
ANXA1	1
ACVRL1	1
AIF1	1
ANXA2	1
ANXA5	1
ADAMTS1	1
AOAH	1
AP002495.1	3
ABL2	3
AP002512.3	3
ABCA9	3
AC003002.2	3
AEBP2	3
AP1B1	1
ABHD16A	1
AP1S2	1
AP2A1	2
AP3B1	1
APLP2	0
ABLIM1	0
ANO6	0
APOA5	2
AGPAT2	2
APOA4	5
APOBEC3G	1
APOC3	2
APOE	2
ABHD17A	2
ALDH4A1	2
APOC1	2
APOL3	5
ADAR	5
APOL6	5
APP	1
ANKLE2	2
AQP1	1
ANXA4	1
AR	2
ABTB2	2
ADRA1A	2
ARAP1	2
ACSS1	2
ARAP2	0
ARCN1	3
ARF1	2
ACO2	2
ARFGEF2	0
ARHGAP12	0
AFDN	0
ANXA3	4
ARHGAP15	1
ARHGAP18	1
ARHGAP23	2
ARHGAP25	0
ARHGAP30	1
ARHGAP31	1
ARHGAP35	3
ANPEP	3
ARHGAP45	1
ARHGAP8	3
ARHGDIB	1
ARHGEF1	2
ARHGAP27	2
ARHGEF10L	3
ACSM5	3
ARHGEF11	2
ARHGDIA	2
ARHGEF12	0
AIDA	0
AQR	0
ARHGEF16	2
ARHGEF17	2
ARHGAP24	2
ARHGEF2	1
ADGRE5	1
ARHGEF25	1
ARHGEF3	1
ARHGEF6	1
AGTPBP1	1
ARID1A	2
ARID1B	3
ARID2	3
ARID5A	2
ARL4C	1
ARL6IP5	1
ARMC4	3
AGPAT3	2
ARMC8	0
ARNT	0
ARHGAP29	0
ARNTL2	1
ARPC2	1
ARPC3	1
ARPC5	1
ARRB1	1
AFAP1	1
ARRDC3	5
ADCY1	5
ARRDC4	1
ARVCF	2
ARSA	2
ASAH1	1
ASB13	2
ASCC1	3
ASCC3	0
APPBP2	0
ASGR2	2
ASH1L	3
ARID4A	3
ASMT	3
AC116366.2	3
ASPDH	2
AC002996.1	2
ASPH	0
ARSJ	0
ASPN	1
ACTR3	1
ADD3	1
ASTN2	3
ATAD1	0
ATAD2	0
ATAD5	0
ATG10	3
ATG2A	2
ABCA2	2
ATG2B	0
AKAP9	0
ATG3	4
ATG7	0
ATL3	1
ATM	1
ATMIN	0
ARHGAP5	0
ATN1	3
ATP10D	1
ATP11A	3
ATP11B	0
ATP13A1	2
ATP2A2	2
AARS1	2
ALG2	2
ATP2B4	2
ATP5F1B	0
ATP5F1A	0
ATP5MF	4
ABCB1	4
ATP6AP2	1
AGA	1
ATP6V0A1	3
ATP7B	2
ATP8A1	1
ATP8B1	1
ATP8B2	1
ARL1	0
ATP8B3	3
ATP9A	0
ABCC4	1
AMFR	0
ATR	0
ACBD3	0
ATRX	0
ATXN1	2
ABCD1	2
ATXN1L	0
ATXN7	2
AGO1	0
AVL9	0
ATP2B1	0
AVPR1A	5
ARSD	5
AXL	1
ADGRE1	1
AZGP1	6
AASS	6
AZIN1	1
ANAPC13	1
B2M	1
ATP7A	1
B3GAT3	2
B3GNT5	0
B4GALT2	2
BAD	2
BAG1	3
BAG3	2
ADAM28	1
BAG6	3
ATF6B	3
BAHCC1	2
BAIAP2L1	0
BAZ1B	0
ALPK2	0
BAZ2B	0
ATAT1	0
BBOX1	4
BCAM	2
AP5B1	2
BCAP31	1
ARHGEF5	1
BCAT1	1
BCKDK	2
BCL11A	1
BCL7B	3
ANKRD61	3
BCL7C	1
BCORL1	2
BDP1	0
ARFGEF1	0
BEAN1	3
BEST1	3
BGN	1
ADGRA2	1
BHLHE40	2
ANGPTL8	2
BICC1	1
BICD2	2
BICRAL	0
ADAMTS10	0
BIRC3	1
BIRC6	0
BIVM	0
AHCTF1	0
BLOC1S6	3
AKR1C8P	3
BMP1	2
BMP2K	0
BMP5	1
BNIP2	1
BNIP3L	1
BOD1	0
BOLA1	2
BOLA2-SMG1P6	0
B3GALT2	0
BRAT1	2
BRD1	3
AKNA	2
BRD2	3
BRD8	3
BRD9	3
BSG	1
BTAF1	0
ARGLU1	0
BTBD1	0
ATG12	0
BTBD2	3
BTG3	3
BTK	1
BZW1	1
BLVRA	1
C11orf68	2
BOP1	2
C11orf80	3
ABTB1	2
C12orf45	3
C12orf60	6
ADGRG6	6
C15orf39	2
C16orf89	3
C19orf25	3
C1orf54	4
ARMCX2	4
C1QA	1
C1QB	1
C1QC	1
C1QTNF1	1
C1QTNF6	2
C1R	5
C1RL	5
C1S	5
C20orf194	1
C2CD3	3
C2orf80	3
ABHD14A	2
C3	5
C3AR1	1
C3orf38	0
C3orf49	3
C4BPA	5
AS3MT	5
C5	5
AOX1	5
BCAS2	5
C5orf15	1
C6	5
APOB	5
C6orf62	2
C7	1
C8A	5
C8B	5
C8G	2
C8orf44-SGK3	0
C9	5
C9orf131	3
C9orf85	3
CA2	2
ADH6	6
CAB39	0
CACHD1	0
CACNA1H	2
CACNA2D1	0
CACNB2	6
CAD	3
CALD1	2
CALHM2	1
CALHM6	1
CALM1	5
CALM2	1
C1GALT1C1	1
CALR	2
B4GALT1	2
CAMSAP1	2
CAMSAP2	0
ARPP19	0
CAMSAP3	2
ARHGEF40	2
ATP5F1D	2
CAMTA2	2
ANXA11	0
CAND1	0
ADGRL2	0
B3GNT2	0
CANX	0
ATP5PB	4
CAP1	1
CAPG	1
ARRDC2	1
CAPN2	1
ANKRD18A	1
CAPN5	2
CAPN7	0
CAPRIN1	0
CAPZA1	1
CAPZA2	1
CARD10	4
APBB3	4
CARS1	2
CASK	3
CASP1	1
CASP10	0
C7orf25	0
CASP4	1
CASP8	0
ANKRD6	0
CASZ1	2
CAT	4
ACAT1	4
CAV2	1
CAVIN1	1
CBLB	3
CBR4	0
CC2D1A	2
CC2D1B	2
CCAR2	2
CCDC112	1
CCDC124	1
CCDC125	3
CCDC130	2
ASGR1	2
CCDC142	2
CCDC171	0
CCDC198	3
AGER	3
ANKHD1	3
CCDC66	0
CCDC80	1
ATP2A3	2
CCDC82	3
CCDC88B	1
CCDC92	2
CCDC93	0
CCL21	1
CCN2	0
ACTA2	1
CCNC	0
CCND1	2
ACADVL	2
ANKRD13A	2
CCNJL	3
CCNL1	0
CCNL2	3
CCPG1	3
CCR1	1
CCR2	1
BIN2	1
C1orf162	1
CCR5	1
CCRL2	1
CCSAP	0
CCSER2	0
CCT2	1
CCT3	1
AP2M1	1
ATP6V0D1	1
CCT5	1
CCT6A	1
ACTR1A	2
CALHM5	1
CCT8	0
CD109	1
CD14	2
CD151	1
CD163	1
CD180	1
AMD1	1
BTG2	1
CD2	1
CD24	1
ARL15	1
CD276	2
CD2AP	0
CD2BP2	2
CD300A	1
CD302	5
CD36	1
CCL2	4
CD3E	1
ABCA7	1
CD44	1
BACE2	1
CD47	1
CD48	1
CD53	1
CD55	3
CAMKK2	3
CD59	1
CD5L	1
CD4	1
CD63	1
CD68	1
CD72	1
CD74	1
ADGRE2	1
ALOX5AP	1
CD81	2
CD83	1
CD84	1
AP5M1	1
CD86	1
CD93	1
CDC25B	2
CDC42	1
CDC42BPA	0
CDC42BPB	0
CDC42EP3	1
CDC5L	0
CDC6	2
ACOT4	2
CDH11	1
CDH6	1
CDK11B	3
CDK12	0
C11orf24	0
CDK13	3
ARHGAP26	3
CDK16	2
APEX2	2
CDK2AP2	2
ATXN2L	2
CDK5RAP2	0
ANO10	0
CDK5RAP3	3
CDK7	0
CDKL5	3
CDO1	5
CEACAM1	0
CEACAM19	3
CEBPA	2
ARF3	2
CEBPD	2
CEBPZ	0
CELF2	1
CENPB	2
CENPX	2
C20orf27	2
CEP104	3
CEP131	0
CEP162	0
ACSS3	0
API5	0
CEP170B	2
ATAD3B	2
CEP350	3
AC256236.1	3
CEP57	4
AL021546.1	4
CEP78	0
ARAP3	0
CEP89	3
CEPT1	1
CFAP20	0
CFAP251	0
ACAP2	0
CASP8AP2	0
CFAP298	0
CFAP57	3
CFAP97	0
CCDC47	0
CFB	5
CFH	5
CFHR2	5
CFI	5
CFTR	1
CGAS	1
CGNL1	0
CGRRF1	3
CHAD	3
CHD1L	0
ATF6	0
CHD3	1
CHD4	1
CHD6	0
CHD9	0
CHEK2	2
CHERP	3
CHI3L1	2
CHID1	2
ACY1	2
CHKB	2
BCL2L14	2
CHPF	2
CCDC22	2
CHPF2	2
CHRD	3
AVIL	3
CHST13	2
CELSR2	2
CHST14	2
CHST4	1
CHSY1	1
CEBPG	0
CIB1	2
CIC	2
CIDEB	2
ABHD15	2
ATF5	2
CIITA	0
CILP	1
CIR1	3
CKAP4	2
CLASP2	0
ANKRD44	0
CLCC1	0
CLCN7	2
ADGRL1	2
CLDN15	5
CLDN3	2
CLEC11A	1
CLEC14A	1
CLEC16A	3
CLEC2B	1
CLEC7A	1
CLIC1	1
CLIC2	1
CLIC4	0
CAMK1D	0
CLINT1	0
CLIP2	1
CLIP4	1
AMIGO2	1
CLK2	0
BRWD3	0
CLN5	3
CLNS1A	5
CLOCK	0
CLPS	3
CEMIP	3
CLSTN1	1
CLSTN2	1
CLSTN3	3
CLTA	4
ADSL	4
CLTC	0
CLU	0
CLUH	2
CMIP	2
CMKLR1	1
CNDP1	5
CNIH1	1
CNN2	1
CNN3	0
CNNM2	3
CNNM3	3
CNOT4	0
CNOT9	3
CNP	2
CNPPD1	1
CNRIP1	1
CNTLN	6
CNTRL	0
COA8	3
COG1	0
COG3	5
COL10A1	3
COL12A1	1
COL14A1	1
COL16A1	1
COL18A1	2
COL1A1	1
COL1A2	1
COL27A1	3
COL3A1	1
COL4A1	1
COL4A2	1
COL4A4	1
CCDC3	2
COL5A1	1
COL5A2	1
COL6A1	1
COL6A2	1
COL6A3	1
COLEC11	1
COPA	2
COPB1	1
COPB2	0
COPE	2
COPG1	2
COPG2	1
COPS2	4
COPS3	5
COPS4	3
COQ4	2
AMIGO3	2
CORO1A	1
CD1C	1
COX20	0
COX7A2	4
COX7B	4
APOH	6
CP	5
C2	5
CPB2	5
CPD	4
CPLANE1	0
CPN2	2
CPSF1	2
CPSF3	0
ANO3	0
CPSF7	3
CPVL	1
CR1	1
CRAMP1	3
CRAT	2
CREB3	1
ATP6V1E1	1
CREB3L2	2
CREB3L3	2
CREBBP	3
CREBRF	0
CRELD2	2
CRHBP	1
CRIM1	1
CRISPLD2	1
ALG6	1
CLEC2D	0
CROCC	3
CRP	5
ALPL	5
BST2	5
CRTAP	1
CRTC1	0
CRTC2	3
CRYBG3	0
CSAD	3
CSDE1	0
CCDC186	0
CSE1L	1
CSF1	1
CCT7	2
CSF1R	1
CSF2RA	3
CSF2RB	1
CSF3R	1
CSGALNACT2	0
CDC40	0
CSNK1A1	0
CSNK1D	2
ACTG1	2
CSNK1E	1
CSNK1G2	2
CSPP1	3
CST3	1
CTBP2	1
CTCFL	3
CTDSP1	2
CTPS1	0
CIART	0
CTR9	0
CTSA	1
CPT2	1
CTSC	1
ATP6V1A	1
CTSD	2
CTSK	1
CTSL	1
CTSO	0
CTSS	1
AL645941.2	1
CTSZ	0
CTTN	1
CTTNBP2NL	0
C1orf115	0
CUL1	1
CUL2	0
CUL4B	0
CUL7	2
CUL9	3
CUX2	6
CXCL10	1
CXCL12	1
CXCL16	1
CXCL9	1
CXCR4	1
CXCR6	0
CYB5B	7
AACS	7
CYB5R3	2
CYBA	1
CYBB	1
CYBRD1	1
CYLD	0
CYP2C18	6
CYP2C8	6
CYP2C9	6
CYP2E1	6
CYP2J2	4
CYP3A4	6
CYP3A43	3
CYP4A11	2
CYP4F22	2
CDH1	2
CYP4F3	3
CYP51A1	7
ALKBH6	7
CYP8B1	2
CYSLTR1	1
CYTH1	0
CYTH2	2
CYTH3	0
BORA	0
DACT1	1
DAD1	1
DAPK1	0
DAPL1	3
DAZAP1	0
DCAF1	2
DCAF16	0
AL445524.2	0
CCAR1	0
DCAF5	0
ADD1	0
DCAF6	0
DCDC2	1
DCHS1	1
DCK	0
DCLRE1B	1
DCN	1
CCNI	1
CDK4	1
DCP1A	0
DCTN2	1
DCTN4	1
DCTN6	4
DCXR	2
ADI1	2
DDI2	0
DDOST	1
DDR2	1
DDX17	0
CENATAC	0
CNOT1	0
DDX18	0
DDX21	0
CERS6	0
DDX23	0
DDX24	2
DDX31	3
DDX39A	2
DDX39B	3
DDX3X	5
DDX46	3
DDX5	0
DDX51	2
DDX58	0
ARL13B	0
CHD1	0
DDX6	5
DEF6	1
DEFB1	1
DEGS1	1
DELE1	2
DENND1A	3
DENND4A	0
AGPS	0
DENND4B	3
DENND4C	0
DENND5A	1
DENND5B	3
DENR	0
DERL1	1
DERL3	1
DGAT2	6
DGCR2	2
AMBRA1	2
DGKD	3
DGKQ	2
DGKZ	3
DGLUCY	3
DHCR24	7
DHCR7	7
DHODH	5
DHRS9	1
DHTKD1	2
DHX15	0
CDV3	0
DHX16	0
DHX29	0
DHX30	2
DHX33	2
DHX34	2
DHX9	1
C1QBP	0
DIABLO	0
DIAPH2	0
DIDO1	3
BAP1	3
DIP2A	3
DIP2B	2
DIP2C	3
DIS3	0
DISC1	3
BIRC5	3
C20orf203	3
DKK3	1
DLEC1	3
DLG1	0
DLG5	3
DLGAP4	2
DLST	2
DMPK	2
DMXL1	0
DMXL2	0
C2CD5	0
CEP97	1
DNA2	0
DNAAF1	3
DNAH1	3
DNAH2	3
DNAJA1	0
DNAJB1	2
ABCF2	2
DNAJB14	0
C11orf58	0
DNAJB2	2
CDK9	2
DNAJB9	2
DNAJC10	1
DNAJC13	0
DNAJC18	0
DNAJC19	6
DNAJC3	2
ALG5	0
DNAJB11	2
DNLZ	2
DNM1L	0
BIRC2	0
DNM2	2
DNMBP	3
DOCK1	0
ANAPC1	0
ASRGL1	0
CAP2	0
CFLAR	0
DOCK10	1
ALOX5	0
DOCK11	1
CCL5	1
DOCK4	0
DOCK6	2
DOCK7	0
DOHH	2
DOK1	1
DOK6	6
CYP2C19	6
DOLK	1
DPH1	2
B3GALT6	2
DPH7	3
DNMT3A	3
DPP4	0
DPP8	1
DPT	1
DPYSL2	7
DPYSL3	1
CNOT6L	0
DRAM1	1
DRAM2	1
DENND2D	1
DRAP1	4
DROSHA	3
AC099850.2	3
DSE	1
DGKA	1
DSG2	0
DSP	0
DST	0
DSTN	0
DSTYK	1
DTD1	3
DTNA	1
ANKRD29	1
DTWD1	3
CSNK1G1	3
DTX1	2
DTX3	0
DTX3L	5
DUOXA1	3
DUS1L	2
DUSP11	3
DUSP23	2
DUSP3	2
DVL1	2
DYNC1H1	0
CCDC50	0
DBNL	0
DYNC1I2	1
DYNC1LI1	3
DYNC1LI2	3
DYNC2H1	3
DYNLT3	3
EAPP	0
EARS2	2
EBP	7
EBPL	3
ECD	3
ECH1	2
ECHDC2	6
ECI1	2
ABHD14A-ACY1	2
COQ8A	2
ECI2	4
ECSCR	1
ECT2	1
CSTB	1
EDEM1	2
DECR2	2
EDEM3	0
AP2B1	0
EDF1	4
EDNRB	1
CSRP2	1
EDRF1	3
EEA1	0
CALM3	0
EEF1A1	4
EEF1A2	1
DHRS7	1
EEF1AKMT2	3
EEF1B2	4
ATP5F1C	4
EEF2	2
DPP7	2
EEPD1	2
EFCAB14	0
BMPR2	0
EFEMP1	1
BBS12	1
EFEMP2	1
EFR3A	0
EHD2	1
C1orf198	1
EHD4	2
EHMT2	2
EIF1	2
EIF1AY	6
DDX3Y	6
EIF2A	0
EIF2AK3	2
EIF2S1	0
EIF2S2	4
EIF2S3	1
EIF3A	0
EIF3D	1
EIF3H	4
EIF3L	4
EIF4A2	1
EIF4A3	2
EIF4E	0
EIF4G1	2
BAHD1	2
EIF4G2	0
EIF5A	2
ELAPOR2	1
ELAVL1	0
DAAM2	0
ELF1	1
ANGPTL2	1
ELFN1	2
ABCC6	2
ADRM1	2
ELMO1	3
ELMO3	2
ELN	2
DUSP14	2
ELOA	2
DAP	2
ELOVL1	1
BUB3	1
ELOVL6	7
ELP1	0
ELP4	3
EMB	0
EMC10	2
DTYMK	2
EMCN	0
EMID1	1
EMILIN1	1
CRIP2	2
EMILIN2	1
EML4	0
EFCAB7	0
EMP3	1
ENAH	1
ENDOD1	1
ENG	1
ENO1	0
ENPP1	0
DPYD	0
ENPP2	1
ENPP4	1
ENSA	3
ENTPD1	1
CLEC10A	1
ENTPD3	3
C7orf26	3
ENTPD6	3
CCDC14	0
ENTPD7	5
ENTPD8	2
ARL4D	2
EOGT	3
DOT1L	3
EP300	2
ELK4	2
EP400	2
EPAS1	2
COX15	2
EPB41	0
CPT1A	0
EPB41L3	1
EPB41L5	0
AADAT	0
CEP43	0
COBLL1	0
EPCAM	4
EPDR1	1
EPG5	0
EPHA2	4
CLDN2	4
EPHA3	1
EPN1	2
EPOR	2
EPRS1	0
EPS15	0
ARIH2	0
EPSTI1	5
ERBB2	3
ERBIN	0
ERCC1	2
DNAJC9	2
ERCC6	0
ERG28	7
CENPI	7
ECHDC1	7
ERGIC3	1
ERLIN1	5
ERMAP	0
ERMN	3
ERMP1	0
ERP29	0
CCDC91	0
ERP44	0
ERVK3-1	1
ESD	0
ESF1	0
CDKAL1	0
CHD2	6
ESPN	2
ESRP2	2
ESRRA	2
ETAA1	0
ETF1	1
ETFB	2
BOK	2
ETNK2	6
ETS1	1
CDS2	1
EVI2A	1
EVI2B	1
EXOC1	0
EXOC4	3
EXOSC10	0
EXOSC9	0
EXT1	5
EXTL2	0
EZH2	0
F11	5
F12	2
F13A1	1
F13B	4
ACOT13	4
F2	2
F2R	1
F2RL1	1
F3	1
F7	2
F8A1	2
F8A2	2
F8A3	2
FAAH	2
FAAH2	5
FABP4	1
FABP5	1
FADS1	7
FADS2	7
DAO	6
FAF2	0
DDHD2	0
FAHD1	2
FAM102A	0
FAM102B	1
FAM111A	0
FAM111B	5
FAM114A1	0
FAM120B	2
CTNND1	2
FAM122B	2
FAM122C	3
FAM124B	6
FAM135A	0
FAM160A2	3
FAM160B2	3
FAM174C	2
ABHD14B	2
FAM177A1	3
FAM185A	0
DCLRE1A	0
FAM193A	3
FAM20A	2
DYSF	2
FAM20B	0
DSN1	0
FAM20C	2
FAM241A	1
FAM3B	1
FAM53B	1
FAM76A	3
FAM78A	3
FAM83H	2
C2orf72	2
FAM91A1	0
FAM98C	4
AL713999.2	4
FAN1	2
FANCC	2
FARP1	3
ARAF	3
FARSA	2
FASN	7
ADIPOR2	7
CYP4F2	7
FASTK	2
FASTKD2	0
FAT1	1
FAT4	0
FBH1	3
FBLIM1	3
FBLN2	1
ACTL6A	1
C8orf33	1
CCNY	0
FBLN5	0
ALDH1A3	0
FANCG	0
FBN1	1
FBRS	2
FBRSL1	2
CYHR1	2
EEFSEC	2
FBXL14	2
FBXL15	2
FBXL18	3
FBXL6	2
APBA3	2
FBXO11	0
FBXO3	0
FBXO30	0
FBXO36	4
FBXO38	0
FBXO46	2
FBXO7	4
CRLS1	4
FBXO8	5
FBXW11	0
FBXW4	2
FBXW5	2
APOA1	2
ATP6V0C	2
FBXW8	2
FCAMR	1
CCNJ	1
FCER1G	1
FCGBP	1
FCGR1A	1
FCGR2A	1
FCGR3A	1
FCHO2	3
FCN1	1
CXorf21	1
FDFT1	7
FDPS	7
CAPN12	7
FEM1A	2
FEM1B	1
FEM1C	0
FERMT3	1
FGA	5
FGB	5
FGD2	1
CD3G	1
FGD4	0
FGD5	2
ANKRD36C	2
FGF7	2
FGFR3	2
FGFRL1	2
CHCHD10	2
FGG	5
FGL1	5
FGL2	1
FGR	1
FH	4
CHPT1	4
FHAD1	4
DPYS	4
FHL2	1
FHOD1	0
FIBP	1
FICD	2
FILIP1L	0
FKBP10	0
FKBP11	3
FKBP15	0
FKBP5	6
ARHGEF26	6
C1orf226	6
FKBP9	1
FLAD1	1
FLCN	3
BPNT2	3
FLII	1
FLNA	1
FLNB	2
FLOT2	2
FLRT2	1
FLT1	1
FLT3LG	3
FLVCR1	0
FMN1	1
FMNL1	0
FMNL2	1
FMNL3	1
FMO1	1
FMOD	1
FMR1	0
ATXN3	0
FN1	0
FN3K	2
FNBP1	1
FNBP1L	0
AGGF1	0
FNBP4	0
FNDC3A	0
FNIP1	0
FNIP2	6
FNTB	2
FO681507.1	3
FOLR2	1
FOXA1	2
ATP2B2	2
FOXO3	0
FPR3	1
FRAT2	2
FRMD4A	2
FRY	3
FSCN1	1
FSTL1	1
FSTL4	3
FAM47E-STBD1	3
FTCD	2
FTH1	2
EIF5B	0
FAM120A	2
FTSJ1	2
C2CD2L	2
FTSJ3	2
FAM110C	2
FUBP1	0
FUCA2	0
AADAC	4
FURIN	2
FUS	2
CCND3	2
FUT11	4
FUT4	1
FXYD5	1
CD9	1
FXYD6-FXYD2	1
FYN	1
FYTTD1	0
FZD1	1
C1orf167	1
FZD3	1
FZD4	0
FZD5	2
FZD6	0
FZR1	2
G0S2	2
CERK	2
GABPA	0
GABRE	0
GAK	2
CHD7	2
GALC	5
GALE	2
GALK1	2
GALNT1	0
GALNT11	0
GALNT2	1
GANAB	2
GANC	0
GAPDH	0
AUP1	4
GAPT	1
GAS2L1	2
GAS2L3	1
GAS6	2
GASK1B	1
GATAD1	5
GATD3A	2
GATM	6
GBE1	4
GBP1	1
GBP2	0
GBP4	1
GBP5	1
GCC2	0
GCKR	3
GCLC	0
GCLM	4
GCN1	2
GCNT1	1
GCNT4	0
GCSAM	1
GDA	0
GDAP2	0
GDF7	2
ABT1	2
AC119396.1	2
BRF1	2
CCDC137	4
GDI1	2
CEP85	2
GDI2	0
GDPD2	3
GDPD4	2
EPPK1	2
GEM	1
ARL2	1
BRAP	1
GEMIN6	3
GET3	1
CAV1	1
GFM1	0
ADK	0
GFPT1	2
GGH	5
GGT5	3
BBS9	0
GHITM	0
GHR	0
GIGYF1	3
ERBB3	3
GIMAP2	4
GIMAP4	1
GIMAP6	1
GIMAP7	1
GIMAP8	1
GINS3	3
GIPR	3
GIT2	0
GJB2	2
GKAP1	0
GLG1	0
GLI4	2
C8orf82	2
GLIPR1	1
GLO1	7
GLT8D2	1
GLTPD2	2
DIPK1B	2
FZD8	2
GLYAT	6
ATP5PF	6
DNAJC25	6
GLYCTK	2
GLYR1	0
AKIRIN2	0
GM2A	1
CIRBP	0
GMEB2	2
B4GAT1	2
GMFG	1
GMPPA	2
GMPPB	2
GNA11	3
GNAI2	1
GNAI3	1
CDC23	1
GNAS	2
CAPZB	2
GNB1	0
BSDC1	0
GNB2	2
DEDD2	2
GNE	6
GNL3	0
GNL3L	3
GNPDA1	1
GNS	1
GOLGA4	0
BAG4	0
GOLGA5	0
ERLEC1	0
GOLGA8M	3
GOLGB1	0
GOLIM4	0
AMMECR1L	0
GOLM1	1
GOLM2	0
GOLPH3	1
CLPP	1
GOLPH3L	2
GOLT1A	2
ABI3	2
GON4L	0
GORAB	1
GOSR2	2
GP6	3
GPAM	7
BTD	7
GPANK1	0
GPAT4	0
GPATCH2	0
ALG10	0
DCAF17	0
GNAQ	0
GPATCH8	3
GPBP1	0
GPC1	2
GPC3	1
GPC4	1
GPC6	0
GPCPD1	0
GPD1	2
F8	2
GPI	2
AP3D1	2
AXIN1	2
GPLD1	6
GPM6A	1
GPNMB	1
GPR107	0
GPR108	0
GPR155	5
GPR183	0
GPR34	1
GPR65	1
GPRASP1	0
GPRC5B	1
GPRIN3	1
GPSM3	1
GPT	2
GPX2	5
GPX3	2
GRAMD1A	0
GRAMD1B	1
GRAMD2B	0
EIF2AK1	0
GRHPR	2
GRIK2	3
GRIN3A	6
GRINA	2
GRK2	2
GRK3	1
GRK5	1
GRK6	0
GRN	1
GRWD1	2
GSDMB	3
GSE1	3
GSN	1
GSR	0
GSS	1
GSTP1	1
GTF2A1	4
GTF2B	1
GTF2I	0
EXOC6B	0
GTF2IRD2B	3
GTF3C1	3
GTF3C3	0
GTF3C5	1
GTPBP1	2
GUCD1	2
CIAO2B	1
GUCY1A1	1
GUF1	0
ERCC4	0
GVQW3	3
GOPC	3
GYG1	1
GYG2	5
GYPC	1
GYS1	3
GYS2	5
GZF1	0
GZMA	1
H1-2	1
H1-3	1
CORO1B	1
H1-5	1
H2AC11	1
H2AC13	1
ETV3	1
H2AC16	1
H2AC17	1
H2AC4	1
H2AC6	1
H2AC7	1
H2AX	2
H2BC10	1
APLNR	1
H2BC12	1
H2BC13	1
H2BC17	5
H2BC9	1
H3-3A	1
H3C11	5
H3C12	1
H3C14	1
ANLN	1
H3C15	1
H3C2	1
H3C3	1
H3C7	1
H4C11	5
H3C10	5
H4C12	5
H4C2	4
H4C5	4
H4C6	1
H4C8	1
H4C9	1
H6PD	2
HABP2	6
HABP4	1
HACD2	4
HACD3	4
HACD4	1
CCL19	1
HADH	2
HADHA	0
HAO2	6
HAPLN4	2
GATD1	2
GJD3	2
HAT1	0
HAUS3	3
HAVCR2	1
HBS1L	1
HCFC1	2
HCK	1
HCLS1	1
HDAC10	2
C4A	2
HDAC6	2
CELF1	2
HDAC8	3
HDGFL3	1
HDLBP	2
HDX	0
HEATR5A	1
GPX8	1
HEATR6	3
HECTD1	0
HECTD3	2
HECTD4	3
HECW1	3
HEG1	1
CNOT6	1
HELLS	3
HELZ	3
HELZ2	2
HENMT1	3
HEPH	1
C17orf49	1
HERC1	0
HERC2	3
HERC4	3
HERC5	2
HERC6	0
HERPUD1	2
HERPUD2	0
HEXB	1
ATP6V1C1	1
HEXD	3
HFE	5
HGF	1
HGFAC	2
HGH1	2
HGSNAT	3
CCDC183	3
HIF1A	1
DNAJA2	1
HIGD1A	0
HINT3	1
ACP5	1
HIPK1	2
HIPK2	3
AFF1	2
HIRA	2
HIVEP2	0
HK1	1
HK3	1
HKDC1	1
HLA-A	1
HLA-B	1
HLA-C	2
HEYL	1
HLA-DMA	1
HLA-DMB	1
AC117378.1	4
HLA-DOA	1
HLA-DPA1	1
HLA-DPB1	1
HLA-DQA1	1
HLA-DQA2	4
ERH	4
HLA-DQB1	1
CRLF3	1
HLA-DRA	1
HLA-DRB1	1
HLA-DRB3	1
HLA-E	1
HLA-F	1
HLF	0
HLTF	1
HMCN1	0
BMS1	0
HMGA2	3
HMGB2	1
HMGCL	2
HMGCR	7
HMGCS1	7
HMGN2	1
HMGXB3	2
C5AR1	2
CPT1B	2
HMOX1	1
HNF1B	3
HNF4A	2
DDIT4	2
HNRNPA0	2
HNRNPA1	2
HNRNPA3	3
HNRNPAB	5
HNRNPH1	0
HNRNPH2	1
HNRNPH3	0
GRAMD1C	0
HNRNPK	0
HNRNPL	0
HNRNPR	0
HNRNPU	0
HNRNPUL1	2
ECPAS	0
HNRNPUL2	2
GATAD2B	2
HOATZ	3
HOGA1	2
HOMER2	6
HOMER3	1
HP	5
HP1BP3	2
HPCAL1	0
HPF1	4
DNAJC21	0
HPGD	4
HPN	2
BTN3A3	2
HPS3	1
HPS5	5
ACSL5	5
HPS6	2
EXOC8	2
HPSE	1
HPX	5
HS1BP3	1
HS3ST3B1	2
HS6ST1	2
HSD17B14	5
HSD17B4	0
HSD17B7	7
HSD3B7	2
CNTFR	2
HSP90AB1	1
HSP90AA1	2
HSP90B1	2
HSPA13	2
HSPA4	1
GNL2	1
HSPA5	2
HSPA6	1
HSPA8	2
HSPA9	0
ATRN	0
HSPB11	3
CDK5RAP1	3
HSPBAP1	1
HSPBP1	2
HSPD1	4
HSPE1-MOB4	1
HSPG2	1
GHDC	1
HSPH1	2
HTATIP2	5
HTR2A	3
HTR2B	0
CCL28	0
HTRA1	1
APMAP	5
HYDIN	5
HYOU1	2
IBA57	2
IBTK	0
ICAM1	1
ICAM2	1
ICMT	0
ATP6V0B	0
ICOSLG	0
IDE	0
IDH1	0
IDH2	5
IDI1	7
IDO2	6
IDS	0
CSNK2B	0
IER5	2
IER5L	1
IFI16	1
IFI30	1
IFI6	5
IFIT2	1
IFIT3	0
IFIT1	0
IFIT5	1
IFITM1	5
IFITM3	5
IFNGR1	1
IGF2	2
DNHD1	2
IGF2BP2	3
IGFALS	5
IGFBP3	4
BMPER	4
CLTRN	4
FUCA1	4
IGFBP4	2
ALDOB	2
IGFBP7	1
IGLL5	1
IGSF6	1
GPR137B	1
IGSF8	2
IGSF9	2
IKZF1	1
IKZF3	1
IKZF5	3
IL10RA	1
IL10RB	1
IL12RB1	2
IL13RA1	0
IL16	1
IL17RA	2
IL18	1
IL27RA	1
IL32	1
EGR1	1
FOS	1
IL33	1
IL6R	6
CRY2	6
IL6ST	1
IL7R	1
ILF2	0
AGFG1	0
ILK	1
IMPDH1	1
IMPDH2	4
EEF1G	4
INF2	2
ING2	1
ING5	3
INHBB	1
INHBC	2
INHBE	2
DNAJC22	2
INMT	1
INPP4A	1
INPP5B	3
INPP5D	1
INPP5K	1
ATG4A	1
INPPL1	2
INS-IGF2	2
CCNYL1	2
INSC	3
INSIG1	7
INSL6	3
INSR	0
INTS1	2
INTS3	3
INTS5	2
INTS6L	1
INTS7	0
IP6K1	1
IP6K2	0
IP6K3	0
IPO13	2
IPO4	2
IPO9	0
IQANK1	3
IQCE	2
IQCK	1
IQGAP1	1
IQGAP2	0
IQSEC1	2
BCL9	2
IQSEC2	2
IRAK1	2
IRAK3	1
IFI44L	5
IRF1	1
[truncated: 3,911 more rows]
